# Supplementary material for: HASTY, the Arabidopsis EXPORTIN5 ortholog, regulates cell‐to‐cell and vascular microRNA movement
Source: EMBO J. 2021 Jun 21;40(15):e107455. doi: 10.15252/embj.2020107455 (PMC8327949; doi:10.15252/embj.2020107455)
Supplement: Supplementary file 3 — Source Data for Appendix [file EMBJ-40-e107455-s006.zip]

Archive with 26 entries (25 files):
- Appendix Figure S3 Source Data.zip
- Appendix Figure S6 Source Data.pdf
- __MACOSX/
- __MACOSX/._Appendix Figure S6 Source Data.pdf
- Appendix Figure S7 Source Data.pdf
- __MACOSX/._Appendix Figure S7 Source Data.pdf
- Appendix Figure S12 Source Data.zip
- Appendix Figure S2 Source Data.pdf
- __MACOSX/._Appendix Figure S2 Source Data.pdf
- Appendix Figure S8 Source Data.zip
- Appendix Figure S15 Source Data.xlsx
- __MACOSX/._Appendix Figure S15 Source Data.xlsx
- Appendix Figure S11 Source Data.xlsx
- __MACOSX/._Appendix Figure S11 Source Data.xlsx
- Appendix Figure S9 Source Data.xlsx
- __MACOSX/._Appendix Figure S9 Source Data.xlsx
- Appendix Figure S5 Source Data.pdf
- __MACOSX/._Appendix Figure S5 Source Data.pdf
- Appendix Figure S1 Source Data.zip
- Appendix Figure S14 Source Data.pdf
- __MACOSX/._Appendix Figure S14 Source Data.pdf
- Appendix Figure S4 Source Data.pdf
- __MACOSX/._Appendix Figure S4 Source Data.pdf
- Appendix Figure S16 Source Data.zip
- Appendix Figure S13 Source Data.pdf
- __MACOSX/._Appendix Figure S13 Source Data.pdf
