# Supplementary material for: HASTY, the Arabidopsis EXPORTIN5 ortholog, regulates cell‐to‐cell and vascular microRNA movement
Source: EMBO J. 2021 Jun 21;40(15):e107455. doi: 10.15252/embj.2020107455 (PMC8327949; doi:10.15252/embj.2020107455)
Supplement: Supplementary file 3 — Source Data for Appendix [file EMBJ-40-e107455-s006.zip › Appendix Figure S15 Source Data.xlsx]

## Sheet: Fig S15
qRT-PCR data
	Exp #1
	Raw Cp values							Average Cp values								Expression ratio				Normalization vs Total of 6 replicates			SUC2	Average of 6 biological samples
		SUC2	ATML1	ACT2	RHIP1	YLS8			SUC2	ATML1	ACT2	RHIP1	YLS8			SUC2	ATML1			SUC2	ATML1			Relative to total	SD
	Total leaf WT	23.46	24.87	19.62	25.13	22.76		Total leaf WT	23.5033	24.8433	19.67	25.17	22.7133		Total leaf WT	0.505031	0.199498		Total leaf WT	0.860767	0.916143		Tot	1	0.279803
	Total leaf WT	23.5	24.83	19.6	25.22	22.68		Total leaf hst-1	22.82	23.84	19.4133	24.7267	22.1467		Total leaf hst-1	0.60523	0.298449		Total leaf hst-1	1.03154	1.37055		Vasc	2.12603	0.991521
	Total leaf WT	23.55	24.83	19.79	25.16	22.7		Vasc WT	21.02	30.2867	19.4	23.94	21.2633		Vasc WT	1.42844	0.0023191		Vasc WT	2.43462	0.0106499		Epi	0.23826	0.0659249
	Total leaf hst-1	22.73	23.9	19.28	24.75	22.13		Vasc hst-1	21.3733	31.8033	20.51	24.52	21.68		Vasc hst-1	1.81924	0.0013187		Vasc hst-1	3.10068	0.0060558
	Total leaf hst-1	22.82	23.85	19.48	24.75	22.13		Epid WT	24.76	23.31	20.13	24.82	22.3667		Epid WT	0.200113	0.546726		Epid WT	0.34107	2.5107
	Total leaf hst-1	22.91	23.77	19.48	24.68	22.18		Epid hst-1	26.65	24.5733	21.1667	25.6367	23.24		Epid hst-1	0.101375	0.427633		Epid hst-1	0.172782	1.9638
	Vasc WT	21.02	30.52	19.32	23.96	21.27
	Vasc WT	20.99	30.1	19.42	23.93	21.25																	ATML1	Average of 6 biological samples
	Vasc WT	21.05	30.24	19.46	23.93	21.27																		Relative to total	SD
	Vasc hst-1	21.24	32.49	20.45	24.61	21.64																	Tot	1	0.475093
	Vasc hst-1	21.55	31.24	20.58	24.43	21.75																	Vasc	0.0087066	0.00265069
	Vasc hst-1	21.33	31.68	20.5	24.52	21.65																	Epi	1.42825	0.731362
	Epid WT	24.69	23.31	20.12	24.89	22.33
	Epid WT	24.84	23.33	20.12	24.77	22.32
	Epid WT	24.75	23.29	20.15	24.8	22.45
	Epid hst-1	26.62	24.62	21.17	25.78	23.23
	Epid hst-1	26.74	24.57	21.14	25.51	23.25
	Epid hst-1	26.59	24.53	21.19	25.62	23.24
	Exp #2
	Raw Cp values							Average Cp values								Expression ratio				Normalization vs Total of 6 replicates
		SUC2	ATML1	ACT2	RHIP1	YLS8			SUC2	ATML1	ACT2	RHIP1	YLS8			SUC2	ATML1			SUC2	ATML1
	Total leaf WT	22.57	26.52	19.46	24.63	22.49		Total leaf WT	22.5667	26.5	19.4533	24.5967	22.4867		Total leaf WT	0.764306	0.0500283		Total leaf WT	1.30267	0.229742
	Total leaf WT	22.6	26.48	19.34	24.57	22.47		Total leaf hst-1	22.26	24.2	18.85	24.78	21.9767		Total leaf hst-1	0.762542	0.198731		Total leaf hst-1	1.29966	0.912622
	Total leaf WT	22.53	26.5	19.56	24.59	22.5		Vasc WT	20.9967	30.5467	19.32	24.62	21.6167		Vasc WT	1.80946	0.00241386		Vasc WT	3.08401	0.011085
	Total leaf hst-1	22.34	24.12	18.84	24.79	22.02		Vasc hst-1	21.7767	30.8067	19.6433	24.97	21.9133		Vasc hst-1	1.31849	0.00252218		Vasc hst-1	2.24722	0.0115825
	Total leaf hst-1	22.19	24.24	18.81	24.78	21.94		Epid WT	25.6	24.9233	20.6867	25.55	22.9667		Epid WT	0.172872	0.276326		Epid WT	0.294641	1.26896
	Total leaf hst-1	22.25	24.24	18.9	24.77	21.97		Epid hst-1	26.19	24.9067	20.9467	25.76	23.1867		Epid hst-1	0.134696	0.327851		Epid hst-1	0.229573	1.50557
	Vasc WT	21.05	30.27	19.3	24.6	21.62
	Vasc WT	20.94	30.41	19.34	24.68	21.6
	Vasc WT	21	30.96	19.32	24.58	21.63
	Vasc hst-1	21.79	30.47	19.63	24.93	21.9
	Vasc hst-1	21.8	31.03	19.62	25.01	21.88
	Vasc hst-1	21.74	30.92	19.68	24.97	21.96
	Epid WT	25.52	24.86	20.67	25.53	22.99
	Epid WT	25.73	24.93	20.69	25.55	22.93
	Epid WT	25.55	24.98	20.7	25.57	22.98
	Epid hst-1	26.18	24.87	20.98	25.73	23.19
	Epid hst-1	26.24	24.93	20.9	25.84	23.16
	Epid hst-1	26.15	24.92	20.96	25.71	23.21
	Exp #3
	Raw Cp values							Average Cp values								Expression ratio				Normalization vs Total of 6 replicates
		SUC2	ATML1	ACT2	RHIP1	YLS8			SUC2	ATML1	ACT2	RHIP1	YLS8			SUC2	ATML1			SUC2	ATML1
	Total leaf WT	22.8	24.28	19.22	23.92	22.73		Total leaf WT	22.83	24.2333	19.2467	23.9	22.75		Total leaf WT	0.549258	0.207649		Total leaf WT	0.936146	0.953578
	Total leaf WT	22.88	24.19	19.27	23.89	22.78		Total leaf hst-1	24.02	23.9433	19.4933	24.2967	23.5233		Total leaf hst-1	0.333967	0.352195		Total leaf hst-1	0.569208	1.61736
	Total leaf WT	22.81	24.23	19.25	23.89	22.74		Vasc WT	24.2833	33.3167	21.3967	26.01	23.9833		Vasc WT	0.713672	0.00136205		Vasc WT	1.21637	0.00625489
	Total leaf hst-1	24.02	23.96	19.44	24.31	23.54		Vasc hst-1	24.8867	32.9867	20.72	26.0067	23.9133		Vasc hst-1	0.395021	0.00143972		Vasc hst-1	0.673267	0.00661153
	Total leaf hst-1	24.07	23.94	19.52	24.28	23.53		Epid WT	27.32	26.88	21.7733	26.7733	24.0133		Epid WT	0.113965	0.154606		Epid WT	0.194241	0.709988
	Total leaf hst-1	23.97	23.93	19.52	24.3	23.5		Epid hst-1	26.2	26	20.49	25.75	23.0267		Epid hst-1	0.115734	0.132944		Epid hst-1	0.197256	0.610511
	Vasc WT	24.28	33.18	21.33	26.02	23.97
	Vasc WT	24.27	33.46	21.44	26.02	23.97
	Vasc WT	24.3	33.31	21.42	25.99	24.01
	Vasc hst-1	24.91	33.23	20.7	26.07	23.48
	Vasc hst-1	24.85	32.93	20.73	25.95	24.14
	Vasc hst-1	24.9	32.8	20.73	26	24.12
	Epid WT	27.22	26.88	21.74	26.77	24.04
	Epid WT	27.5	26.94	21.79	26.78	23.96
	Epid WT	27.24	26.82	21.79	26.77	24.04
	Epid hst-1	26.19	25.96	20.47	25.77	23.04
	Epid hst-1	26.29	26.01	20.5	25.75	23
	Epid hst-1	26.12	26.03	20.5	25.73	23.04
