# Supplementary material for: HASTY, the Arabidopsis EXPORTIN5 ortholog, regulates cell‐to‐cell and vascular microRNA movement
Source: EMBO J. 2021 Jun 21;40(15):e107455. doi: 10.15252/embj.2020107455 (PMC8327949; doi:10.15252/embj.2020107455)
Supplement: Supplementary file 3 — Source Data for Appendix [file EMBJ-40-e107455-s006.zip › Appendix Figure S11 Source Data.xlsx]

## Sheet: Fig S11
qRT-PCR data
	Raw Cp values							Average Cp values								Expression ratio			SUC2	Average of the 4 genotypes			SUC2	Values relative to Tot
		SUC2	ATML1	ACT2	RHIP1	YLS8			SUC2	ATML1	ACT2	RHIP1	YLS8			SUC2	ATML1			Average	SD			Average	SD
	Total leaf pSUC2-amiRSUL	23.23	24.58	18.9	23.96	22.8		Total leaf pSUC2-amiRSUL	23.2267	24.5533	18.9133	23.9633	22.7567		Total leaf pSUC2-amiRSUL	0.392594	0.156523		Tot	0.376968	0.0209285		Tot	1	0.0555179
	Total leaf pSUC2-amiRSUL	23.28	24.52	18.93	23.94	22.72		Total leaf amiR x hst-1	23.7	23.89	18.8833	24.45	23.25		Total leaf amiR x hst-1	0.352195	0.308736		Vasc	0.526066	0.0802708		Vasc	1.39552	0.212938
	Total leaf pSUC2-amiRSUL	23.17	24.56	18.91	23.99	22.75		Total leaf amiR x hst-25	22.94	23.1433	18.4367	23.59	22.4567		Total leaf amiR x hst-25	0.367151	0.318886		Epi	0.133307	0.0410807		Epi	0.35363	0.108976
	Total leaf amiR x hst-1	23.69	23.88	18.86	24.41	23.33		Total leaf amiR x hst-26	22.7767	23.0833	18.41	23.58	22.33		Total leaf amiR x hst-26	0.395934	0.320116
	Total leaf amiR x hst-1	23.77	23.86	18.89	24.48	23.18		Vasc pSUC2-amiRSUL	25.4733	36.04	21.51	26.4733	24.9367		Vasc pSUC2-amiRSUL	0.445449	0.000293707
	Total leaf amiR x hst-1	23.64	23.93	18.9	24.46	23.24		Vasc amiR x hst-1	24.21	33.21	20.5133	25.6867	24.2033		Vasc amiR x hst-1	0.597818	0.00116761		ATML1	Average of the 4 genotypes			SUC2	Values relative to Tot
	Total leaf amiR x hst-25	22.96	23.15	18.42	23.61	22.46		Vasc amiR x hst-25	24.4933	33.69	21.06	26.0867	24.0667		Vasc amiR x hst-25	0.592318	0.00100944			Average	SD			Average	SD
	Total leaf amiR x hst-25	22.94	23.13	18.45	23.52	22.46		Vasc amiR x hst-26	24.58	32.13	20.54	25.8033	24.1167		Vasc amiR x hst-26	0.468677	0.00250091		Tot	0.276065	0.0798578		Tot	1	0.289272
	Total leaf amiR x hst-25	22.92	23.15	18.44	23.64	22.45		Epid pSUC2-amiRSUL	27.6067	26.57	21.5733	26.5667	24.8267		Epid pSUC2-amiRSUL	0.102632	0.210548		Vasc	0.00124292	0.000920818		Vasc	0.00450226	0.00333551
	Total leaf amiR x hst-26	22.77	23.07	18.33	23.58	22.31		Epid amiR x hst-1	28.4067	27.1133	23.0533	27.8767	25.94		Epid amiR x hst-1	0.145256	0.356013		Epi	0.311219	0.0676041		Epi	1.12734	0.244885
	Total leaf amiR x hst-26	22.77	23.06	18.44	23.58	22.34		Epid amiR x hst-25	28.5233	26.7567	23.2	27.74	24.6233		Epid amiR x hst-25	0.0990599	0.337068
	Total leaf amiR x hst-26	22.79	23.12	18.46	23.58	22.34		Epid amiR x hst-26	25.6967	24.8233	20.2333	25.57	24.0133		Epid amiR x hst-26	0.186281	0.341247
	Vasc pSUC2-amiRSUL	25.3	36.48	21.49	26.48	24.92
	Vasc pSUC2-amiRSUL	25.59	35.82	21.51	26.48	24.94
	Vasc pSUC2-amiRSUL	25.53	35.82	21.53	26.46	24.95
	Vasc amiR x hst-1	24.12	32.8	20.49	25.68	24.21
	Vasc amiR x hst-1	24.21	33.5	20.54	25.7	24.25
	Vasc amiR x hst-1	24.3	33.33	20.51	25.68	24.15
	Vasc amiR x hst-25	24.49	33.64	20.91	26.14	24.08
	Vasc amiR x hst-25	24.55	34.33	21.12	26.05	24.1
	Vasc amiR x hst-25	24.44	33.1	21.15	26.07	24.02
	Vasc amiR x hst-26	24.53	32	20.51	25.8	24.14
	Vasc amiR x hst-26	24.66	32.21	20.57	25.85	24.13
	Vasc amiR x hst-26	24.55	32.18	20.54	25.76	24.08
	Epid pSUC2-amiRSUL	27.69	26.55	21.54	26.52	24.84
	Epid pSUC2-amiRSUL	27.57	26.54	21.59	26.57	24.79
	Epid pSUC2-amiRSUL	27.56	26.62	21.59	26.61	24.85
	Epid amiR x hst-1	28.83	27.05	23.03	27.88	25.9
	Epid amiR x hst-1	28.83	27.18	23.05	27.87	25.94
	Epid amiR x hst-1	28.92	27.11	23.08	27.88	25.98
	Epid amiR x hst-25	28.6	26.79	23.19	27.78	24.65
	Epid amiR x hst-25	28.65	26.76	23.19	27.77	24.62
	Epid amiR x hst-25	28.32	26.72	23.22	27.67	24.6
	Epid amiR x hst-26	25.71	24.82	20.19	25.54	23.96
	Epid amiR x hst-26	25.78	24.83	20.28	25.53	24.04
	Epid amiR x hst-26	25.6	24.82	20.23	25.64	24.04
