# Supplementary material for: HASTY, the Arabidopsis EXPORTIN5 ortholog, regulates cell‐to‐cell and vascular microRNA movement
Source: EMBO J. 2021 Jun 21;40(15):e107455. doi: 10.15252/embj.2020107455 (PMC8327949; doi:10.15252/embj.2020107455)
Supplement: Supplementary file 3 — Source Data for Appendix [file EMBJ-40-e107455-s006.zip › Appendix Figure S9 Source Data.xlsx]

## Sheet: Fig S9
qRT-PCR data
	Raw Cp values						Average Cp values							Expression ratio	Normalization			Average of the 5 biological replicates
	Plate 1	SUC2	ACT2	RHIP1	YLS8		Plate 1	SUC2	ACT2	RHIP1	YLS8			SUC2				Average	SD
	amiRSUL #1	20.64	18.54	22.58	20.03		amiRSUL #1	20.6433	18.5533	22.4867	20.01		amiRSUL #1	0.816014	1.04354		amiRSUL	1	0.0952541
	amiRSUL #1	20.66	18.52	22.43	20.03		amiRSUL #2	20.6567	18.56	22.5967	20.23		amiRSUL #2	0.873909	1.11758		amiRSUL x hst-1	1.05191	0.110371
	amiRSUL #1	20.63	18.6	22.45	19.97		amiRSUL #3	20.8967	18.2033	22.5133	20.2433		amiRSUL #3	0.670511	0.85747		amiRSUL x hst-25	0.970983	0.213024
	amiRSUL #2	20.65	18.53	22.63	20.24		amiRSUL x hst-1 #1	20.5533	18.2467	22.3167	19.97		amiRSUL #4	0.779765	0.997187		amiRSUL x hst-26	1.09599	0.0974343
	amiRSUL #2	20.66	18.56	22.55	20.26		amiRSUL x hst-1 #2	20.6333	18.3733	22.2267	19.9133		amiRSUL #5	0.769622	0.984216		WT	1.10428	0.156925
	amiRSUL #2	20.66	18.59	22.61	20.19		amiRSUL x hst-1 #3	20.2933	18.68	22.1167	19.8833		amiRSUL x hst-1 #1	0.770809	0.985734
	amiRSUL #3	20.9	18.13	22.52	20.27		amiRSUL x hst-25 #1	20.7367	18.8067	22.1867	20.0033		amiRSUL x hst-1 #2	0.725867	0.928261
	amiRSUL #3	20.92	18.22	22.49	20.25		amiRSUL x hst-25 #2	21.0267	18.29	22.1267	19.8833		amiRSUL x hst-1 #3	0.954842	1.22108
	amiRSUL #3	20.87	18.26	22.53	20.21		amiRSUL x hst-25 #3	20.9033	18.4867	22.4233	20.1267		amiRSUL x hst-1 #4	0.838956	1.07288
	amiRSUL x hst-1 #1	20.57	18.12	22.33	19.95		amiRSUL x hst-26 #1	20.4533	17.9333	22.1333	19.9833		amiRSUL x hst-1 #5	0.822323	1.05161
	amiRSUL x hst-1 #1	20.58	18.17	22.3	19.94		amiRSUL x hst-26 #2	20.26	18.4633	22.14	19.9233		amiRSUL x hst-25 #1	0.755527	0.966191
	amiRSUL x hst-1 #1	20.51	18.45	22.32	20.02		amiRSUL x hst-26 #3	20.7133	19.19	22.2767	19.97		amiRSUL x hst-25 #2	0.526072	0.672757
	amiRSUL x hst-1 #2	20.62	18.06	22.25	19.87		WT #1	20.4233	18.61	22.65	20.15		amiRSUL x hst-25 #3	0.679348	0.868771
	amiRSUL x hst-1 #2	20.68	18.54	22.22	19.92		WT #2	20.65	18.5967	22.5733	20.0567		amiRSUL x hst-25 #4	0.916651	1.17224
	amiRSUL x hst-1 #2	20.6	18.52	22.21	19.95		WT #3	20.37	18.4833	22.3067	20		amiRSUL x hst-25 #5	0.918771	1.17495
	amiRSUL x hst-1 #3	20.29	18.64	22.14	19.86								amiRSUL x hst-26 #1	0.73884	0.944851
	amiRSUL x hst-1 #3	20.34	18.66	22.12	19.89		Plate 2	SUC2	ACT2	RHIP1	YLS8		amiRSUL x hst-26 #2	0.943148	1.20613
	amiRSUL x hst-1 #3	20.25	18.74	22.09	19.9		amiRSUL #4	20.2967	17.28	21.7167	20.8167		amiRSUL x hst-26 #3	0.850012	1.08702
	amiRSUL x hst-25 #1	20.73	18.72	22.22	19.98		amiRSUL #5	20.3167	17.2567	21.7233	20.8367		amiRSUL x hst-26 #4	0.899171	1.14989
	amiRSUL x hst-25 #1	20.77	18.8	22.14	20		amiRSUL x hst-1 #4	20.2633	17.3267	21.8267	20.8767		amiRSUL x hst-26 #5	0.853949	1.09206
	amiRSUL x hst-25 #1	20.71	18.9	22.2	20.03		amiRSUL x hst-1 #5	20.2233	17.2233	21.7667	20.8333		WT #1	1.03288	1.32087
	amiRSUL x hst-25 #2	21.02	18.22	22.14	19.84		amiRSUL x hst-25 #4	20.03	17.1833	21.7333	20.7967		WT #2	0.846093	1.08201
	amiRSUL x hst-25 #2	21.04	18.31	22.14	19.87		amiRSUL x hst-25 #5	20.1233	17.25	21.8233	20.93		WT #3	0.928731	1.18769
	amiRSUL x hst-25 #2	21.02	18.34	22.1	19.94		amiRSUL x hst-26 #4	20.0167	17.1433	21.6867	20.76		WT #4	0.713672	0.912666
	amiRSUL x hst-25 #3	20.9	18.31	22.48	20.09		amiRSUL x hst-26 #5	20.1333	17.1433	21.7433	20.83		WT #5	0.796149	1.01814
	amiRSUL x hst-25 #3	20.83	18.59	22.26	20.17		WT #4	20.3367	17.1667	21.7633	20.62
	amiRSUL x hst-25 #3	20.98	18.56	22.53	20.12		WT #5	20.2667	17.27	21.79	20.7533
	amiRSUL x hst-26 #1	20.48	17.88	22.17	19.96
	amiRSUL x hst-26 #1	20.46	17.95	22.07	20
	amiRSUL x hst-26 #1	20.42	17.97	22.16	19.99
	amiRSUL x hst-26 #2	20.29	18.44	22.13	19.89
	amiRSUL x hst-26 #2	20.26	18.47	22.12	19.94
	amiRSUL x hst-26 #2	20.23	18.48	22.17	19.94
	amiRSUL x hst-26 #3	20.69	19.13	22.21	19.96
	amiRSUL x hst-26 #3	20.74	19.17	22.19	19.96
	amiRSUL x hst-26 #3	20.71	19.27	22.43	19.99
	WT #1	20.32	18.64	22.67	20.12
	WT #1	20.46	18.57	22.65	20.22
	WT #1	20.49	18.62	22.63	20.11
	WT #2	20.63	18.57	22.6	20.09
	WT #2	20.67	18.62	22.57	20.06
	WT #2	20.65	18.6	22.55	20.02
	WT #3	20.34	18.45	22.34	20.01
	WT #3	20.43	18.47	22.26	20.03
	WT #3	20.34	18.53	22.32	19.96
	Plate 2	SUC2	ACT2	RHIP1	YLS8
	amiRSUL #4	20.28	17.33	21.71	20.82
	amiRSUL #4	20.3	17.2	21.76	20.8
	amiRSUL #4	20.31	17.31	21.68	20.83
	amiRSUL #5	20.34	17.28	21.72	20.83
	amiRSUL #5	20.29	17.24	21.75	20.84
	amiRSUL #5	20.32	17.25	21.7	20.84
	amiRSUL x hst-1 #4	20.25	17.35	21.82	20.88
	amiRSUL x hst-1 #4	20.28	17.28	21.88	20.89
	amiRSUL x hst-1 #4	20.26	17.35	21.78	20.86
	amiRSUL x hst-1 #5	20.24	17.25	21.74	20.83
	amiRSUL x hst-1 #5	20.19	17.17	21.82	20.85
	amiRSUL x hst-1 #5	20.24	17.25	21.74	20.82
	amiRSUL x hst-25 #4	20.04	17.22	21.7	20.79
	amiRSUL x hst-25 #4	20.03	17.14	21.78	20.8
	amiRSUL x hst-25 #4	20.02	17.19	21.72	20.8
	amiRSUL x hst-25 #5	20.14	17.28	21.81	20.92
	amiRSUL x hst-25 #5	20.11	17.22	21.87	20.94
	amiRSUL x hst-25 #5	20.12	17.25	21.79	20.93
	amiRSUL x hst-26 #4	20.02	17.17	21.65	20.77
	amiRSUL x hst-26 #4	20	17.07	21.75	20.77
	amiRSUL x hst-26 #4	20.03	17.19	21.66	20.74
	amiRSUL x hst-26 #5	20.16	17.18	21.71	20.82
	amiRSUL x hst-26 #5	20.11	17.09	21.81	20.84
	amiRSUL x hst-26 #5	20.13	17.16	21.71	20.83
	WT #4	20.3	17.16	21.77	20.62
	WT #4	20.36	17.17	21.76	20.62
	WT #4	20.35	17.17	21.76	20.62
	WT #5	20.25	17.31	21.74	20.74
	WT #5	20.26	17.2	21.88	20.78
	WT #5	20.29	17.3	21.75	20.74
