# Supplementary material for: HASTY, the Arabidopsis EXPORTIN5 ortholog, regulates cell‐to‐cell and vascular microRNA movement
Source: EMBO J. 2021 Jun 21;40(15):e107455. doi: 10.15252/embj.2020107455 (PMC8327949; doi:10.15252/embj.2020107455)
Supplement: Supplementary file 4 — Source Data for Figure 1 [file EMBJ-40-e107455-s005.zip › Raw_data_Figure_1_calculations.xlsx]

## Sheet: Fig 1D
Raw Cp values						Mean Cp values						Accumulation ratios			Normalization vs WT			Mean
Name	SUL	ACT2	RHIP1	YLS8		Name	SUL	ACT2	RHIP1	YLS8		Name	SUL		Name	SUL		Name	SUL
WT/WT#1	21.15	15.15	20.43	18.71		WT/WT#1	21.1167	15.1667	20.3367	18.67		WT/WT#1	0.12		WT/WT#1	1.02039		WT/WT	1
WT/WT#1	21.09	15.19	20.32			WT/WT#2	21.4367	15.18	20.3967	18.7433		WT/WT#2	0.0994421		WT/WT#2	0.845576		amiR/WT	0.671933
WT/WT#1	21.11	15.16	20.26	18.63		WT/WT#3	21.4933	15.2233	20.49	18.81		WT/WT#3	0.100211		WT/WT#3	0.852114		WT/amiR	0.670846
WT/WT#2	21.46	15.18	20.43	18.75		WT/WT#4	21.1633	15.5167	20.2867	19.0167		WT/WT#4	0.134904		WT/WT#4	1.14711		amiR/amiR	0.475624
WT/WT#2	21.5	15.19	20.43	18.76		WT/WT#5	21.0333	15.3167	20.1567	18.91		WT/WT#5	0.133457		WT/WT#5	1.13481
WT/WT#2	21.35	15.17	20.33	18.72		amiR/WT#1	21.91	15.5533	20.3133	18.9		amiR/WT#1	0.079415		amiR/WT#1	0.675282		Std dev
WT/WT#3	21.49	15.24	20.49	18.82		amiR/WT#2	21.8733	15.2633	20.31	18.8933		amiR/WT#2	0.0760042		amiR/WT#2	0.646279
WT/WT#3	21.47	15.21	20.5	18.81		amiR/WT#3	22.23	15.73	20.6633	19.11		amiR/WT#3	0.0754211		amiR/WT#3	0.641321		Name	SUL
WT/WT#3	21.52	15.22	20.48	18.8		amiR/WT#4	21.2833	14.61	20.0767	18.59		amiR/WT#4	0.0869033		amiR/WT#4	0.738957		WT/WT	0.146585
WT/WT#4	21.19	15.49	20.27	19.02		amiR/WT#5	22.7867	16.4033	21.2867	19.5933		amiR/WT#5	0.0773625		amiR/WT#5	0.657829		amiR/WT	0.0396787
WT/WT#4	21.13	15.47	20.32	19.03		WT/amiR#1	21.69	15.19	19.9967	18.58		WT/amiR#1	0.0734152		WT/amiR#1	0.624264		WT/amiR	0.0441197
WT/WT#4	21.17	15.59	20.27	19		WT/amiR#2	21.9633	15.2633	20.4267	18.9367		WT/amiR#2	0.0740968		WT/amiR#2	0.63006		amiR/amiR	0.0517169
WT/WT#5	21.02	15.32	20.16	18.91		WT/amiR#3	21.75	15.2633	20.22	18.8		WT/amiR#3	0.0793539		WT/amiR#3	0.674762
WT/WT#5	21.03	15.34	20.15	18.91		WT/amiR#4	21.7267	15.4567	20.3467	18.7367		WT/amiR#4	0.085575		WT/amiR#4	0.727662
WT/WT#5	21.05	15.29	20.16	18.91		WT/amiR#5	21.7433	15.3267	20.2967	18.7833		WT/amiR#5	0.0820258		WT/amiR#5	0.697482
amiR/WT#1	21.92	15.54	20.28	18.9		amiR/amiR#1	22.5033	15.2467	20.5567	18.8867		amiR/amiR#1	0.0517129		amiR/amiR#1	0.439725
amiR/WT#1	21.9	15.58	20.32	18.9		amiR/amiR#2	22.3033	15.1933	20.24	18.8367		amiR/amiR#2	0.0539089		amiR/amiR#2	0.458398
amiR/WT#1	21.91	15.54	20.34	18.9		amiR/amiR#3	22.4133	15.2	20.2667	18.75		amiR/amiR#3	0.0493396		amiR/amiR#3	0.419544
amiR/WT#2	21.94	15.24		18.89		amiR/amiR#4	22.53	15.8	20.6833	19.11		amiR/amiR#4	0.0625482		amiR/amiR#4	0.53186
amiR/WT#2	21.86	15.23	20.28	18.91		amiR/amiR#5	22.49	15.87	20.6067	18.97		amiR/amiR#5	0.062164		amiR/amiR#5	0.528593
amiR/WT#2	21.82	15.32	20.34	18.88
amiR/WT#3	22.23	15.73	20.66	19.12
amiR/WT#3	22.26	15.72	20.66	19.12
amiR/WT#3	22.2	15.74	20.67	19.09
amiR/WT#4	21.27	14.61	20.06	18.61
amiR/WT#4	21.32	14.6	20.07	18.58
amiR/WT#4	21.26	14.62	20.1	18.58
amiR/WT#5	22.78	16.44	21.25	19.59
amiR/WT#5	22.81	16.43	21.31	19.59
amiR/WT#5	22.77	16.34	21.3	19.6
WT/amiR#1	21.67	15.21	19.98	18.55
WT/amiR#1	21.74	15.16	20.01	18.64
WT/amiR#1	21.66	15.2	20	18.55
WT/amiR#2	21.98	15.28	20.43	18.93
WT/amiR#2	21.95	15.24	20.42	18.96
WT/amiR#2	21.96	15.27	20.43	18.92
WT/amiR#3	21.76	15.29	20.21	18.82
WT/amiR#3	21.75	15.25	20.23	18.77
WT/amiR#3	21.74	15.25	20.22	18.81
WT/amiR#4	21.73	15.46	20.33	18.77
WT/amiR#4	21.72	15.44	20.42	18.72
WT/amiR#4	21.73	15.47	20.29	18.72
WT/amiR#5	21.75	15.32	20.33	18.79
WT/amiR#5	21.75	15.34	20.28	18.78
WT/amiR#5	21.73	15.32	20.28	18.78
amiR/amiR#1	22.49	15.27	20.55	18.89
amiR/amiR#1	22.5	15.22	20.58	18.89
amiR/amiR#1	22.52	15.25	20.54	18.88
amiR/amiR#2	22.31	15.2	20.21	18.85
amiR/amiR#2	22.29	15.2	20.24	18.85
amiR/amiR#2	22.31	15.18	20.27	18.81
amiR/amiR#3	22.43	15.23	20.32	18.75
amiR/amiR#3	22.46	15.18	20.25	18.77
amiR/amiR#3	22.35	15.19	20.23	18.73
amiR/amiR#4	22.53	15.82	20.63	19.12
amiR/amiR#4	22.5	15.8	20.69	19.1
amiR/amiR#4	22.56	15.78	20.73	19.11
amiR/amiR#5	22.49	15.89	20.6	19.01
amiR/amiR#5	22.5	15.86	20.61	18.95
amiR/amiR#5	22.48	15.86	20.61	18.95

## Sheet: Fig 1G
Band quantification with Image Lab
rep #1 amiR x hen1
	Lane	amiRSUL band	U6 band	ratio	amiR/WT normalization	mean ratio vs amiR/WT	R/S ratio
amiR / WT	S	359156480	154784118	2.32037	1.07042	1
	R	416306880	222689654	1.86945	1.05746	1	0.805668
amiR x hen1-14 / WT	S	103723370	159699590	0.649491	0.29962	0.30452
	R	105852250	207177574	0.510925	0.289008	0.292856	0.786655
amiR / hen1-14	S	319988054	143389374	2.2316	1.02947	1.00431
	R	380724784	216917456	1.75516	0.992817	0.958193	0.786502
rep #2 amiR x hen1
	Lane	amiRSUL band	U6 band	ratio			R/S ratio
amiR / WT	S	328516394	163030484	2.01506	0.929578
	R	351937049	211212646	1.66627	0.942535		0.826907
amiR x hen1-14 / WT	S	107171096	159781098	0.670737	0.309421
	R	113237256	215883168	0.52453	0.296704		0.782021
amiR / hen1-14	S	312907784	147422186	2.12253	0.979154
	R	328967054	201481752	1.63274	0.923569		0.769242
