# Supplementary material for: HASTY, the Arabidopsis EXPORTIN5 ortholog, regulates cell‐to‐cell and vascular microRNA movement
Source: EMBO J. 2021 Jun 21;40(15):e107455. doi: 10.15252/embj.2020107455 (PMC8327949; doi:10.15252/embj.2020107455)
Supplement: Supplementary file 5 — Source Data for Figure 2 [file EMBJ-40-e107455-s004.zip › Raw_data_Figure_2_calculations.xlsx]

## Sheet: Fig 2D
qRT-PCR data
	Raw Cp values						Average for each sample							Expression ratio	Normalization			Average of the 5 biological replicates
	Sample	SUL	ACT2	RHIP1	YLS8		Sample	SUL	ACT2	RHIP1	YLS8			SUL				Average	SD
	amiRSUL #1	19.01	18.54	22.58	20.03		amiRSUL #1	19	18.5533	22.4867	20.01		amiRSUL #1	2.54912	0.97326		amiRSUL	1	0.0339367
	amiRSUL #1	18.98	18.52	22.43	20.03		amiRSUL #2	19.0433	18.56	22.5967	20.23		amiRSUL #2	2.6738	1.02086		amiRSUL x hst-1	1.96277	0.323203
	amiRSUL #1	19.01	18.6	22.45	19.97		amiRSUL #3	18.8633	18.2033	22.5133	20.2433		amiRSUL #3	2.74473	1.04795		amiRSUL x hst-25	2.13318	0.12827
	amiRSUL #2	19.04	18.53	22.63	20.24		amiRSUL x hst-1 #1	17.9267	18.2467	22.3167	19.97		amiRSUL #4	2.53346	0.967282		amiRSUL x hst-26	1.84788	0.075785
	amiRSUL #2	19.05	18.56	22.55	20.26		amiRSUL x hst-1 #2	18.1567	18.3733	22.2267	19.9133		amiRSUL #5	2.59468	0.990653
	amiRSUL #2	19.04	18.59	22.61	20.19		amiRSUL x hst-1 #3	17.9233	18.68	22.1167	19.8833		amiRSUL x hst-1 #1	4.76049	1.81757
	amiRSUL #3	18.86	18.13	22.52	20.27		amiRSUL x hst-25 #1	17.7733	18.8067	22.1867	20.0033		amiRSUL x hst-1 #2	4.04025	1.54258
	amiRSUL #3	18.88	18.22	22.49	20.25		amiRSUL x hst-25 #2	17.72	18.29	22.1267	19.8833		amiRSUL x hst-1 #3	4.93597	1.88456
	amiRSUL #3	18.85	18.26	22.53	20.21		amiRSUL x hst-25 #3	17.9533	18.4867	22.4233	20.1267		amiRSUL x hst-1 #4	5.82934	2.22565
	amiRSUL x hst-1 #1	17.9	18.12	22.33	19.95		amiRSUL x hst-26 #1	17.7767	17.9333	22.1333	19.9833		amiRSUL x hst-1 #5	6.13804	2.34352
	amiRSUL x hst-1 #1	17.96	18.17	22.3	19.94		amiRSUL x hst-26 #2	17.98	18.4633	22.14	19.9233		amiRSUL x hst-25 #1	5.89254	2.24978
	amiRSUL x hst-1 #1	17.92	18.45	22.32	20.02		amiRSUL x hst-26 #3	18.2067	19.19	22.2767	19.97		amiRSUL x hst-25 #2	5.20537	1.98742
	amiRSUL x hst-1 #2	18.15	18.06	22.25	19.87								amiRSUL x hst-25 #3	5.24965	2.00433
	amiRSUL x hst-1 #2	18.19	18.54	22.22	19.92		Independent rep	SUL	ACT2	RHIP1	YLS8		amiRSUL x hst-25 #4	5.71378	2.18153
	amiRSUL x hst-1 #2	18.13	18.52	22.21	19.95		amiRSUL #4	18.5967	17.28	21.7167	20.8167		amiRSUL x hst-25 #5	5.87441	2.24286
	amiRSUL x hst-1 #3	17.92	18.64	22.14	19.86		amiRSUL #5	18.5633	17.2567	21.7233	20.8367		amiRSUL x hst-26 #1	4.72397	1.80362
	amiRSUL x hst-1 #3	17.94	18.66	22.12	19.89		amiRSUL x hst-1 #4	17.4667	17.3267	21.8267	20.8767		amiRSUL x hst-26 #2	4.58066	1.74891
	amiRSUL x hst-1 #3	17.91	18.74	22.09	19.9		amiRSUL x hst-1 #5	17.3233	17.2233	21.7667	20.8333		amiRSUL x hst-26 #3	4.83067	1.84436
	amiRSUL x hst-25 #1	17.76	18.72	22.22	19.98		amiRSUL x hst-25 #4	17.39	17.1833	21.7333	20.7967		amiRSUL x hst-26 #4	4.99332	1.90646
	amiRSUL x hst-25 #1	17.79	18.8	22.14	20		amiRSUL x hst-25 #5	17.4467	17.25	21.8233	20.93		amiRSUL x hst-26 #5	5.07083	1.93605
	amiRSUL x hst-25 #1	17.77	18.9	22.2	20.03		amiRSUL x hst-26 #4	17.5433	17.1433	21.6867	20.76
	amiRSUL x hst-25 #2	17.7	18.22	22.14	19.84		amiRSUL x hst-26 #5	17.5633	17.1433	21.7433	20.83
	amiRSUL x hst-25 #2	17.71	18.31	22.14	19.87
	amiRSUL x hst-25 #2	17.75	18.34	22.1	19.94
	amiRSUL x hst-25 #3	17.9	18.31	22.48	20.09
	amiRSUL x hst-25 #3	18.05	18.59	22.26	20.17
	amiRSUL x hst-25 #3	17.91	18.56	22.53	20.12
	amiRSUL x hst-26 #1	17.75	17.88	22.17	19.96
	amiRSUL x hst-26 #1	17.8	17.95	22.07	20
	amiRSUL x hst-26 #1	17.78	17.97	22.16	19.99
	amiRSUL x hst-26 #2	17.96	18.44	22.13	19.89
	amiRSUL x hst-26 #2	17.95	18.47	22.12	19.94
	amiRSUL x hst-26 #2	18.03	18.48	22.17	19.94
	amiRSUL x hst-26 #3	18.15	19.13	22.21	19.96
	amiRSUL x hst-26 #3	18.19	19.17	22.19	19.96
	amiRSUL x hst-26 #3	18.28	19.27	22.43	19.99
	Independent rep	SUL	ACT2	RHIP1	YLS8
	amiRSUL #4	18.6	17.33	21.71	20.82
	amiRSUL #4	18.61	17.2	21.76	20.8
	amiRSUL #4	18.58	17.31	21.68	20.83
	amiRSUL #5	18.57	17.28	21.72	20.83
	amiRSUL #5	18.57	17.24	21.75	20.84
	amiRSUL #5	18.55	17.25	21.7	20.84
	amiRSUL x hst-1 #4	17.46	17.35	21.82	20.88
	amiRSUL x hst-1 #4	17.48	17.28	21.88	20.89
	amiRSUL x hst-1 #4	17.46	17.35	21.78	20.86
	amiRSUL x hst-1 #5	17.33	17.25	21.74	20.83
	amiRSUL x hst-1 #5	17.33	17.17	21.82	20.85
	amiRSUL x hst-1 #5	17.31	17.25	21.74	20.82
	amiRSUL x hst-25 #4	17.42	17.22	21.7	20.79
	amiRSUL x hst-25 #4	17.44	17.14	21.78	20.8
	amiRSUL x hst-25 #4	17.31	17.19	21.72	20.8
	amiRSUL x hst-25 #5	17.48	17.28	21.81	20.92
	amiRSUL x hst-25 #5	17.44	17.22	21.87	20.94
	amiRSUL x hst-25 #5	17.42	17.25	21.79	20.93
	amiRSUL x hst-26 #4	17.59	17.17	21.65	20.77
	amiRSUL x hst-26 #4	17.53	17.07	21.75	20.77
	amiRSUL x hst-26 #4	17.51	17.19	21.66	20.74
	amiRSUL x hst-26 #5	17.59	17.18	21.71	20.82
	amiRSUL x hst-26 #5	17.55	17.09	21.81	20.84
	amiRSUL x hst-26 #5	17.55	17.16	21.71	20.83
