# Supplementary material for: HASTY, the Arabidopsis EXPORTIN5 ortholog, regulates cell‐to‐cell and vascular microRNA movement
Source: EMBO J. 2021 Jun 21;40(15):e107455. doi: 10.15252/embj.2020107455 (PMC8327949; doi:10.15252/embj.2020107455)
Supplement: Supplementary file 6 — Source Data for Figure 3 [file EMBJ-40-e107455-s003.zip]

Archive with 5 entries (4 files):
- Raw_data_Figure_3_calculations.xlsx
- __MACOSX/
- __MACOSX/._Raw_data_Figure_3_calculations.xlsx
- Raw_data_Fig_3.pdf
- __MACOSX/._Raw_data_Fig_3.pdf
