# Supplementary material for: HASTY, the Arabidopsis EXPORTIN5 ortholog, regulates cell‐to‐cell and vascular microRNA movement
Source: EMBO J. 2021 Jun 21;40(15):e107455. doi: 10.15252/embj.2020107455 (PMC8327949; doi:10.15252/embj.2020107455)
Supplement: Supplementary file 6 — Source Data for Figure 3 [file EMBJ-40-e107455-s003.zip › Raw_data_Figure_3_calculations.xlsx]

## Sheet: Fig 3A
Band quantification done with Image Lab
		amiRSUL band	U6 band	ratio vs U6	normalized values	average	standard dev
amiRSUL x	HST #1	328263075	268009599	1.22482	1.0004	1	0.00056387
	HST #2	312428843	255285270	1.22384	0.999601
	hst-1 #1	241255364	272354040	0.885815	0.72351	0.733786	0.0145318
	hst-1 #2	248927903	273253888	0.910977	0.744061
	hst-25 #1	241509111	277843072	0.869228	0.709962	0.715415	0.00771134
	hst-25 #2	225131753	255083568	0.88258	0.720868
	hst-26 #1	227073042	248843762	0.912512	0.745316	0.74915	0.00542238
	hst-26 #2	213488211	231573864	0.921901	0.752984
	WT #1	N/A	226380444	N/A	N/A	N/A
	WT #2	N/A	244207500	N/A	N/A
		miR159 band	U6 band	ratio vs U6	normalized values	average	standard dev
amiRSUL x	HST #1	221093501	268009599	0.824946	0.908515	1	0.129379
	HST #2	253009599	255285270	0.991086	1.09148
	hst-1 #1	127132015	272354040	0.46679	0.514076	0.487979	0.0369068
	hst-1 #2	114601711	273253888	0.419396	0.461882
	hst-25 #1	146987457	277843072	0.52903	0.582622	0.55082	0.0449754
	hst-25 #2	120214839	255083568	0.471276	0.519018
	hst-26 #1	166615823	248843762	0.66956	0.737388	0.750342	0.0183205
	hst-26 #2	160500565	231573864	0.693086	0.763297
	WT #1	251596334	226380444	1.11139	1.22397	1.2256	0.00230652
	WT #2	272132408	244207500	1.11435	1.22724
		miR160 band	U6 band	ratio vs U6	normalized values	average	standard dev
amiRSUL x	HST #1	334620750	268009599	1.24854	0.974679	1	0.0358089
	HST #2	335294400	255285270	1.31341	1.02532
	hst-1 #1	265339050	272354040	0.974243	0.760548	0.779205	0.0263855
	hst-1 #2	279277050	273253888	1.02204	0.797863
	hst-25 #1	314771850	277843072	1.13291	0.884414	0.871358	0.0184635
	hst-25 #2	280455300	255083568	1.09946	0.858302
	hst-26 #1	316521750	248843762	1.27197	0.99297	0.993218	0.000350499
	hst-26 #2	294702000	231573864	1.2726	0.993465
	WT #1	317318550	226380444	1.4017	1.09425	1.05582	0.0543389
	WT #2	318267300	244207500	1.30327	1.0174
		miR165 band	U6 band	ratio vs U6	normalized values	average	standard dev
amiRSUL x	HST #1	317974880	268009599	1.18643	0.94217	1	0.0817842
	HST #2	340059568	255285270	1.33208	1.05783
	hst-1 #1	290268240	272354040	1.06578	0.846355	0.894323	0.0678374
	hst-1 #2	324238648	273253888	1.18658	0.942291
	hst-25 #1	338281016	277843072	1.21753	0.966863	0.975003	0.0115129
	hst-25 #2	315800672	255083568	1.23803	0.983144
	hst-26 #1	367337336	248843762	1.47618	1.17226	1.14791	0.0344375
	hst-26 #2	327641928	231573864	1.41485	1.12356
	WT #1	318501560	226380444	1.40693	1.11727	1.04544	0.101584
	WT #2	299404280	244207500	1.22602	0.973612
		miR168 band	U6 band	ratio vs U6	normalized values	average	standard dev
amiRSUL x	HST #1	230470740	268009599	0.859935	0.96653	1	0.0473342
	HST #2	234732930	255285270	0.919493	1.03347
	hst-1 #1	51785035	272354040	0.190139	0.213708	0.207599	0.00863938
	hst-1 #2	48985735	273253888	0.179268	0.20149
	hst-25 #1	114016760	277843072	0.410364	0.461231	0.435697	0.0361106
	hst-25 #2	93087110	255083568	0.364928	0.410163
	hst-26 #1	115674950	248843762	0.46485	0.522471	0.559496	0.0523605
	hst-26 #2	122903685	231573864	0.530732	0.59652
	WT #1	231062375	226380444	1.02068	1.1472	1.13273	0.020464
	WT #2	242970095	244207500	0.994933	1.11826
		miR171 band	U6 band	ratio vs U6	normalized values	average	standard dev
amiRSUL x	HST #1	340443543	268009599	1.27027	0.988087	1	0.0168476
	HST #2	332099736	255285270	1.3009	1.01191
	hst-1 #1	223332171	272354040	0.820007	0.637849	0.635236	0.00369556
	hst-1 #2	222234099	273253888	0.813288	0.632623
	hst-25 #1	268647271	277843072	0.966903	0.752113	0.728581	0.0332794
	hst-25 #2	231207274	255083568	0.906398	0.705049
	hst-26 #1	282596802	248843762	1.13564	0.883366	0.909775	0.0373472
	hst-26 #2	278708401	231573864	1.20354	0.936183
	WT #1	339269820	226380444	1.49867	1.16575	1.12508	0.0575261
	WT #2	340445657	244207500	1.39408	1.0844
		miR173 band	U6 band	ratio vs U6	normalized values	average	standard dev
amiRSUL x	HST #1	59011820	268009599	0.220185	0.81256	1	0.26508
	HST #2	82143040	255285270	0.32177	1.18744
	hst-1 #1	74737040	272354040	0.274411	1.01267	1.07433	0.0871945
	hst-1 #2	84114660	273253888	0.307826	1.13598
	hst-25 #1	90366780	277843072	0.325244	1.20026	1.13694	0.0895438
	hst-25 #2	74211200	255083568	0.290929	1.07363
	hst-26 #1	78287580	248843762	0.314605	1.161	1.11815	0.0606016
	hst-26 #2	67476360	231573864	0.291382	1.0753
	WT #1	66260740	226380444	0.292696	1.08015	1.2059	0.177836
	WT #2	88121460	244207500	0.360847	1.33165
		miR822 band	U6 band	ratio vs U6	normalized values	average	standard dev
amiRSUL x	HST #1	117110696	268009599	0.436965	0.899671	1	0.141887
	HST #2	136430312	255285270	0.534423	1.10033
	hst-1 #1	169907314	272354040	0.623847	1.28445	1.26154	0.0323975
	hst-1 #2	164387962	273253888	0.601594	1.23863
	hst-25 #1	149605213	277843072	0.538452	1.10862	1.11474	0.00865467
	hst-25 #2	138866697	255083568	0.544397	1.12086
	hst-26 #1	126069447	248843762	0.506621	1.04309	1.01485	0.0399392
	hst-26 #2	110967333	231573864	0.479188	0.986604
	WT #1	124090290	226380444	0.548149	1.12859	1.09041	0.0540004
	WT #2	124804152	244207500	0.511058	1.05222

## Sheet: Fig 3B
qPCR data
Data	Cp SUL	Cp ACT2	Cp RHIP1	Cp YLS8		Average	Cp SUL	Cp ACT2	Cp RHIP1	Cp YLS8		Accumulation ratio	SUL		Normalization	SUL		Mean ratio	SUL
WT#1	17.26	17.69	21.79	20.52		WT#1	17.28	17.6733	21.8	20.5967		WT#1	6.69616		WT#1	0.999732		WT	1
WT#1	17.3	17.65	21.84	20.66		WT#2	17.2633	17.6567	21.7933	20.5967		WT#2	6.73754		WT#2	1.00591		Hemizygous	0.54165
WT#1	17.28	17.68	21.77	20.61		WT#3	17.2633	17.6267	21.7767	20.5933		WT#3	6.66015		WT#3	0.994357		Homozygous	0.366272
WT#2	17.28	17.66	21.76	20.59		Hemizygous#1	18.0633	17.5467	21.6933	20.5867		Hemizygous#1	3.67792		Hemizygous#1	0.549111
WT#2	17.23	17.65	21.81	20.61		Hemizygous#2	18.1267	17.5267	21.7533	20.4967		Hemizygous#2	3.47952		Hemizygous#2	0.51949
WT#2	17.28	17.66	21.81	20.59		Hemizygous#3	18.1133	17.6133	21.8033	20.6167		Hemizygous#3	3.72639		Hemizygous#3	0.556347		SD
WT#3	17.25	17.64	21.78	20.58		Homozygous#1	18.8933	17.6933	21.9667	20.73		Homozygous#1	2.35653		Homozygous#1	0.351829		WT	0.00578159
WT#3	17.29	17.62	21.79	20.61		Homozygous#2	18.8533	17.76	21.8933	20.7433		Homozygous#2	2.42652		Homozygous#2	0.362278		Hemizygous	0.0195285
WT#3	17.25	17.62	21.76	20.59		Homozygous#3	18.76	17.83	21.8767	20.67		Homozygous#3	2.57676		Homozygous#3	0.384708		Homozygous	0.0167993
Hemizygous#1	18.08	17.56	21.73	20.57
Hemizygous#1	18.06	17.51	21.69	20.61
Hemizygous#1	18.05	17.57	21.66	20.58
Hemizygous#2	18.14	17.52	21.75	20.44
Hemizygous#2	18.12	17.53	21.83	20.51
Hemizygous#2	18.12	17.53	21.68	20.54
Hemizygous#3	18.1	17.57	21.89	20.6
Hemizygous#3	18.13	17.58	21.8	20.67
Hemizygous#3	18.11	17.69	21.72	20.58
Homozygous#1	18.89	17.71	21.95	20.75
Homozygous#1	18.89	17.69	22.13	20.73
Homozygous#1	18.9	17.68	21.82	20.71
Homozygous#2	18.78	17.74	21.9	20.73
Homozygous#2	18.9	17.71	21.94	20.76
Homozygous#2	18.88	17.83	21.84	20.74
Homozygous#3	18.75	17.84	21.87	20.63
Homozygous#3	18.77	17.76	21.92	20.68
Homozygous#3	18.76	17.89	21.84	20.7

## Sheet: Fig 3C
Band quantification done with Image Lab
			amiRSUL band	U6 band	ratio vs U6	average	normalization vs Hom	standard dev
amiRSUL	Hom	1	100319604	90046990	1.11408	1.11061	1	0.00827575
		2	95911596	87177234	1.10019
		3	104183112	93223440	1.11756
	Hemiz	4	63250044	90232408	0.700968	0.690816	0.622014	0.0300224
		5	65776656	100641114	0.653576
		6	68094904	94852577	0.717903
	WT	7	N/A	99396960	N/A	N/A	N/A	nd
		8	N/A	92110158	N/A	N/A
		9	N/A	101582349	N/A	N/A
			miR159 band	U6 band	ratio vs U6	average	normalization vs Hom	standard dev
amiRSUL	Hom	1	155373680	90046990	1.72547	1.75736	1	0.0505504
		2	147231560	87177234	1.68888
		3	173185180	93223440	1.85774
	Hemiz	4	153762700	90232408	1.70407	1.6719	0.951365	0.0374928
		5	160633340	100641114	1.5961
		6	162720600	94852577	1.71551
	WT	7	172680060	99396960	1.73728	1.88475	1.07249	0.107156
		8	193143160	92110158	2.09687
		9	184890720	101582349	1.82011

## Sheet: Fig 3D
Band quantification done with Image Lab
	Lane	amiRSUL	U6	U6 normalized signal	WT normalization
Input	WT	288938047	266408847	1.08457	1
	hst-1	187530675	233399173	0.803476	0.740827
	hst-25	175515605	235204116	0.746227	0.688042
	hst-26	175485254	224274442	0.782458	0.721448
AGO1 IP	WT	532069489			1
	hst-1	433340253			0.814443
	hst-25	411934040			0.774211
	hst-26	409463076			0.769567

## Sheet: Fig 3F
Raw Cp values						Average Cp values						Accumulation ratios			Normalized accumulation ratios			Average accumulation ratios			SD
Name	SUL	ACT2	RHIP1	YLS8		Name	SUL	ACT2	RHIP1	YLS8		Name	SUL		Name	SUL		Name	SUL		Name	SUL
WT/WT #1	21.1	15.55	19.98	18.67		WT/WT #1	21.09	15.5333	19.97	18.67		WT/WT #1	0.122239		WT/WT #1	1.10428		WT/WT	1		WT/WT	0.0845538
WT/WT #1	21.11	15.53	19.94	18.68		WT/WT #2	21.4933	15.9667	20.2367	18.8733		WT/WT #2	0.113878		WT/WT #2	1.02874		pSUC2::amiRSUL/WT	0.617421		pSUC2::amiRSUL/WT	0.025877
WT/WT #1	21.06	15.52	19.99	18.66		WT/WT #3	21.0533	14.9767	19.7933	18.4667		WT/WT #3	0.100986		WT/WT #3	0.912282		WT/hst	1		WT/hst	0.159401
WT/WT #2	21.47	15.99	20.22	18.87		WT/WT #4	21.7933	16.0667	20.57	19.0167		WT/WT #4	0.10568		WT/WT #4	0.954692		pSUC2::amiRSUL/hst	0.708523		pSUC2::amiRSUL/hst	0.0728413
WT/WT #2	21.51	15.96	20.26	18.89		pSUC2::amiRSUL/WT #1	21.7567	15.1767	20.1067	18.61		pSUC2::amiRSUL/WT #1	0.0721817		pSUC2::amiRSUL/WT #1	0.652074
WT/WT #2	21.5	15.95	20.23	18.86		pSUC2::amiRSUL/WT #2	22.21	15.4067	20.5333	19.0067		pSUC2::amiRSUL/WT #2	0.0672443		pSUC2::amiRSUL/WT #2	0.60747
WT/WT #3	21.06	15	19.79	18.47		pSUC2::amiRSUL/WT #3	22.6433	16.15	20.9567	19.2233		pSUC2::amiRSUL/WT #3	0.0685516		pSUC2::amiRSUL/WT #3	0.61928
WT/WT #3	21.08	14.97	19.8	18.47		pSUC2::amiRSUL/WT #4	22.1867	15.33	20.5	18.9267		pSUC2::amiRSUL/WT #4	0.0654055		pSUC2::amiRSUL/WT #4	0.590859
WT/WT #3	21.02	14.96	19.79	18.46		WT/hst #1	20.91	15.6367	20.02	18.61		WT/hst #1	0.141501		WT/hst #1	1.13728
WT/WT #4	21.78	16.07	20.55	19.01		WT/hst #2	21.7167	15.95	20.4333	18.95		WT/hst #2	0.103505		WT/hst #2	0.831896
WT/WT #4	21.78	16.07	20.58	19.04		WT/hst #3	20.9133	15.6233	20.02	18.625		WT/hst #3	0.141229		WT/hst #3	1.13509
WT/WT #4	21.82	16.06	20.58	19		WT/hst #4	21.5	15.8167	20.2733	18.9133		WT/hst #4	0.111448		WT/hst #4	0.895734
pSUC2::amiRSUL/WT #1	21.76	15.18	20.09	18.6		pSUC2::amiRSUL/hst #1	21.5833	15.2967	20.2267	18.6967		pSUC2::amiRSUL/hst #1	0.0877778		pSUC2::amiRSUL/hst #1	0.70549
pSUC2::amiRSUL/WT #1	21.78	15.18	20.11			pSUC2::amiRSUL/hst #2	22.0467	15.6667	20.5433	19.0133		pSUC2::amiRSUL/hst #2	0.0802759		pSUC2::amiRSUL/hst #2	0.645196
pSUC2::amiRSUL/WT #1	21.73	15.17	20.12	18.62		pSUC2::amiRSUL/hst #3	21.5633	15.45	20.46	18.855		pSUC2::amiRSUL/hst #3	0.100947		pSUC2::amiRSUL/hst #3	0.811332
pSUC2::amiRSUL/WT #2	22.18	15.43	20.51	19.02		pSUC2::amiRSUL/hst #4	22.02	15.6667	20.6467	19.0067		pSUC2::amiRSUL/hst #4	0.0836205		pSUC2::amiRSUL/hst #4	0.672076
pSUC2::amiRSUL/WT #2	22.24	15.35	20.54	18.99
pSUC2::amiRSUL/WT #2	22.21	15.44	20.55	19.01
pSUC2::amiRSUL/WT #3	22.65	16.19	20.96	19.25
pSUC2::amiRSUL/WT #3	22.64	16.1	20.94	19.23
pSUC2::amiRSUL/WT #3	22.64	16.16	20.97	19.19
pSUC2::amiRSUL/WT #4	22.2	15.32	20.49	18.92
pSUC2::amiRSUL/WT #4	22.17	15.35	20.5	18.93
pSUC2::amiRSUL/WT #4	22.19	15.32	20.51	18.93
WT/hst #1	20.9	15.66	20.02	18.62
WT/hst #1	20.94	15.65	20.01	18.61
WT/hst #1	20.89	15.6	20.03	18.6
WT/hst #2	21.72	15.97	20.43	18.96
WT/hst #2	21.71	15.94	20.45	18.95
WT/hst #2	21.72	15.94	20.42	18.94
WT/hst #3	20.93	15.63	20.01
WT/hst #3	20.91	15.64	19.99	18.62
WT/hst #3	20.9	15.6	20.06	18.63
WT/hst #4	21.5	15.83	20.24	18.92
WT/hst #4	21.5	15.82	20.26	18.91
WT/hst #4	21.5	15.8	20.32	18.91
pSUC2::amiRSUL/hst #1	21.59	15.3	20.21	18.72
pSUC2::amiRSUL/hst #1	21.59	15.32	20.21	18.72
pSUC2::amiRSUL/hst #1	21.57	15.27	20.26	18.65
pSUC2::amiRSUL/hst #2	22.04	15.65	20.53	19.02
pSUC2::amiRSUL/hst #2	22.02	15.71	20.54	19.02
pSUC2::amiRSUL/hst #2	22.08	15.64	20.56	19
pSUC2::amiRSUL/hst #3	21.58	15.46	20.45	18.87
pSUC2::amiRSUL/hst #3	21.54			18.84
pSUC2::amiRSUL/hst #3	21.57	15.44	20.47
pSUC2::amiRSUL/hst #4	22	15.67	20.63	19.03
pSUC2::amiRSUL/hst #4	22.02	15.69	20.64	19
pSUC2::amiRSUL/hst #4	22.04	15.64	20.67	18.99
