# Supplementary material for: HASTY, the Arabidopsis EXPORTIN5 ortholog, regulates cell‐to‐cell and vascular microRNA movement
Source: EMBO J. 2021 Jun 21;40(15):e107455. doi: 10.15252/embj.2020107455 (PMC8327949; doi:10.15252/embj.2020107455)
Supplement: Supplementary file 7 — Source Data for Figure 4 [file EMBJ-40-e107455-s002.zip › Raw_data_Figure_4_calculations.xlsx]

## Sheet: Fig 4A-4B+S12A
Band quantification with ImageLab
amiRSUL peeling rep#1
		amiRSUL	U6	Ratios	Relative to WT by tissue	Epid/Vasc ratio	Relative to WT	Mean	SD
Tot	WT	253999984	152172618	1.66916	1
	hst-1	222480944	192060399	1.15839	0.693997
	hst-25	188027385	182417238	1.03075	0.61753
	hst-26	178422272	169566110	1.05223	0.630395
Vasc	WT	271636400	151972956	1.7874	1
	hst-1	224142464	191968700	1.1676	0.653239
	hst-25	160796711	173105670	0.928893	0.51969
	hst-26	153173328	161941183	0.945858	0.529181
Epid	WT	164809568	150696232	1.09365	1	0.611869	0.688806	1	0.246416
	hst-1	70154560	176928352	0.396514	0.362559	0.339598	0.382299	0.408501	0.0748327
	hst-25	43740928	165161776	0.264837	0.242158	0.28511	0.32096	0.320784	0.0744487
	hst-26	35634480	154800859	0.230196	0.210483	0.243372	0.273974	0.36171	0.0652143
amiRSUL peeling rep#2
Tot	WT	249046790	112469148	2.21436	1
	hst-1	164198068	145795815	1.12622	0.508599
	hst-25	151288563	147590190	1.02506	0.462915
	hst-26	140854560	140477535	1.00268	0.452811
Vasc	WT	284572314	156859461	1.81419	1
	hst-1	231403714	172201491	1.3438	0.740716
	hst-25	197360154	145137960	1.35981	0.749543
	hst-26	210945957	143698203	1.46798	0.809167
Epid	WT	238870390	130213314	1.83445	1	1.01117	1.13832
	hst-1	100367732	170114076	0.590003	0.321623	0.439057	0.494264
	hst-25	53724697	147142215	0.365121	0.199035	0.268509	0.302271
	hst-26	66711967	146063115	0.456734	0.248975	0.311131	0.350253
amiRSUL peeling rep#3 Fig S12A
Tot	WT	309649780	163340751	1.89573	1
	hst-1	250482430	158878945	1.57656	0.831639
	hst-25	215668970	164010447	1.31497	0.693649
	hst-26	183689000	145680465	1.2609	0.665129
Vasc	WT	357003790	151630395	2.35443	1
	hst-1	275101200	154482430	1.78079	0.756357
	hst-25	241937740	161398846	1.49901	0.636673
	hst-26	268292310	181288909	1.47992	0.628565
Epid	WT	345693040	178426920	1.93745	1	0.822894	0.926366
	hst-1	111283480	160681805	0.692571	0.357465	0.388911	0.437814
	hst-25	64273990	200968641	0.319821	0.165073	0.213355	0.240183
	hst-26	97816620	179905372	0.543712	0.280633	0.367394	0.41359
amiRSUL peeling rep#4 Fig S12A
		amiRSUL	EtBr	Ratios	Relative to WT by tissue	Epid/Vasc ratio	Relative to WT
Tot	WT	224782250	30807840	7.29627	1
	hst-1	154325380	28884240	5.34289	0.732277
	hst-25	128687460	29307110	4.391	0.601814
	hst-26	92494380	28893620	3.2012	0.438745
Vasc	WT	141837850	25803750	5.49679	1
	hst-1	241029250	25650660	9.39661	1.70947
	hst-25	166695760	23632630	7.05363	1.28323
	hst-26	144841290	22625960	6.40155	1.1646
Epid	WT	163709370	26897220	6.08648	1	1.10728	1.24651
	hst-1	69069990	25888940	2.66793	0.438338	0.283925	0.319626
	hst-25	66980430	25469080	2.62987	0.432084	0.37284	0.419721
	hst-26	60343910	25944240	2.32591	0.382143	0.363335	0.409021

## Sheet: Fig 4C-4D+S12B
Band quantification done with Image Lab									Bar plot Fig 4D
rep #1 - Fig 4C	Lane	amiRSUL band	U6 band	ratio	Ratio relative to amiR/WT by tissue	Mean ratio relative to amiR/WT by tissue	R/S ratio			Report of R/S ratios	Relative to WT	Mean	SD
amiR / WT	S1	165454128	110760588	1.4938	0.982734	1			amiR / WT	0.637534	0.851725	1	0.0885757
	S2	173085808	111936276	1.54629	1.01727					0.670685	0.896014
	R1	161291800	169362252	0.952348	0.957412	1	0.637534			0.785471	1.04936
	R2	168997290	162956016	1.03707	1.04259		0.670685			0.699476	0.934478
amiR x hst-1 / WT	S1	104019062	114786072	0.906199	0.596166	0.55846				0.701577	0.937285
	S2	88362375	111629276	0.79157	0.520755					0.753455	1.00659
	R1	23361765	148010328	0.157839	0.158678	0.130702	0.174177			0.805668	1.07635
	R2	14563600	142524036	0.102183	0.102727		0.12909			0.826907	1.10472
amiR x hst-25 / WT	S1	122809344	103188924	1.19014	0.782965	0.768681				0.804468	1.07474
	S2	129806432	113198148	1.14672	0.754398					0.799966	1.06873
	R1	45818726	147107556	0.311464	0.31312	0.316408	0.261704		amiR x hst-1 / WT	0.174177	0.232694	0.310093	0.126849
	R2	47623025	149755500	0.318005	0.319696		0.277318			0.12909	0.17246
										0.320424	0.428076
rep #2 - Fig 4C	Lane	amiRSUL band	U6 band	ratio	Ratio relative to amiR/WT by tissue		R/S ratio			0.304753	0.407141
amiR / WT	S1	150356528	106742772	1.40859	0.960436	1			amiR x hst-25 / WT	0.261704	0.349628	0.474511	0.132996
	S2	164454864	107864784	1.52464	1.03956					0.277318	0.370487
	R1	157844624	159724116	0.988233	0.924887	1	0.701577			0.429651	0.574
	R2	166426512	144876492	1.14875	1.07511		0.753455			0.452053	0.603929
amiR x hen1-6 / WT	S1	43569904	98235720	0.443524	0.302414	0.292306			amiR x hen1 / WT	0.706867	0.944352	1.01851	0.0499328
	S2	39868864	96330708	0.413875	0.282198					0.77396	1.03399
	R1	43934240	140135508	0.313513	0.293416	0.296603	0.706867			0.786655	1.05095
	R2	43074528	134472312	0.320323	0.29979		0.77396			0.782021	1.04475
amiR x hyl1-2 / WT	S1	47300848	89277228	0.52982	0.361254	0.315133			amiR x hyl1-2 / WT	0.511047	0.682743	0.798202	0.0879014
	S2	35738640	90583704	0.394537	0.269012					0.581644	0.777057
	R1	35361856	130600808	0.270763	0.253407	0.234089	0.511047			0.653083	0.872498
	R2	29468528	128414348	0.22948	0.21477		0.581644			0.644108	0.860508
rep #3 - Fig S12B
	Lane	amiRSUL band	U6 band	ratio	Ratio relative to amiR/WT by tissue		R/S ratio
amiR / WT	S	180180475	142686865	1.26277	1
	R	168902348	170287085	0.991868	1		0.785471
amiR x hst-1 / WT	S	137580499	131525410	1.04604	0.828368
	R	52446131	156473740	0.335175	0.337923		0.320424
amiR x hst-25 / WT	S	134509142	137365630	0.979205	0.775443
	R	75587737	179664410	0.420716	0.424165		0.429651
rep #4 - Fig S12B
	Lane	amiRSUL band	U6 band	ratio	Ratio relative to amiR/WT by tissue		R/S ratio
amiR / WT	S	192408800	142333275	1.35182	1
	R	197789600	209176035	0.945565	1		0.699476
amiR x hst-1 / WT	S	151963200	149981630	1.01321	0.749518
	R	59316900	192101020	0.30878	0.326556		0.304753
amiR x hst-25 / WT	S	141909900	161017780	0.881331	0.651959
	R	82097400	206063515	0.398408	0.421344		0.452053

## Sheet: Fig 4E
Band quantification done with Image Lab
aphids rep #1
	amiRSUL band	U6 band	ratio	relative to WT	average			average 3 replicates
WT #1	395405933	292975188	1.34962	1.15405	1		WT	1
WT #2	305065385	308360532	0.989314	0.845952			hst-1	0.13868
hst-1 #1	78148024	319207698	0.244819	0.209342	0.185976		hst-25	0.130332
hst-1 #2	58304523	306594948	0.190168	0.162611			hst-26	0.218045
hst-25 #1	44704624	322454563	0.138639	0.118548	0.129447
hst-25 #2	50446853	307361026	0.164129	0.140345
hst-26 #1	73638169	320789568	0.229553	0.196288	0.226369
hst-26 #2	99848426	332927154	0.299911	0.256451
aphids rep #2
	amiRSUL band	U6 band	ratio	relative to WT
WT #1	323016820	191004248	1.69115	0.970297	1
WT #2	348194280	194013656	1.79469	1.0297
hst-1 #1	32107880	155962488	0.205869	0.118117	0.134886
hst-1 #2	45377080	171674704	0.26432	0.151654
hst-25 #1	43840020	173134256	0.253214	0.145282	0.117387
hst-25 #2	24984260	160176176	0.15598	0.0894934
hst-26 #1	42117320	173692536	0.242482	0.139124	0.175987
hst-26 #2	71999929	194079344	0.370982	0.212851
aphids rep #3
	amiRSUL band	U6 band	ratio	relative to WT
WT #1	164458840	147090153	1.11808	0.95723	1
WT #2	190155560	156121651	1.218	1.04277
hst-1 #1	17524220	159854695	0.109626	0.0938547	0.095178
hst-1 #2	18711560	166004216	0.112717	0.0965014
hst-25 #1	29780240	186059020	0.160058	0.137031	0.144161
hst-25 #2	32290300	182727370	0.176713	0.15129
hst-26 #1	46177320	167969291	0.274915	0.235365	0.251778
hst-26 #2	55442155	176985627	0.313258	0.268191
