# Supplementary material for: HASTY, the Arabidopsis EXPORTIN5 ortholog, regulates cell‐to‐cell and vascular microRNA movement
Source: EMBO J. 2021 Jun 21;40(15):e107455. doi: 10.15252/embj.2020107455 (PMC8327949; doi:10.15252/embj.2020107455)
Supplement: Supplementary file 10 — Source Data for Figure 7 [file EMBJ-40-e107455-s009.zip › Raw_data_Figure_7_calculations.xlsx]

## Sheet: Fig 7B
qRT-PCR data for APS4 expression
	Raw Cp values						Average Cp values							Expression ratios			Average of the 4 biological replicates				Normalisation
	Rep #1	APS4	ACT2	RHIP1	YLS8		Rep #1	APS4	ACT2	RHIP1	YLS8		Rep #1	APS4		Average	Average	SD			Relative average	SD
	WT/hyl1-2 Roots -SO4	23.15	17.47	21.34	19.06		WT/hyl1-2 Roots -SO4	23.1933	17.4167	21.3833	19.1233		WT/hyl1-2 Roots -SO4	0.0676599		WT/hyl1-2 Roots -SO4	0.0689259	0.00283589		WT/hyl1-2 Roots -SO4	1	0.0411441
	WT/hyl1-2 Roots -SO4	23.19	17.44	21.35	19.18		hst-1/hyl1-2 Roots -SO4	23.5867	18.6267	22.0733	20.14		hst-1/hyl1-2 Roots -SO4	0.101063		hst-1/hyl1-2 Roots -SO4	0.122718	0.0191168		hst-1/hyl1-2 Roots -SO4	1.78043	0.277352
	WT/hyl1-2 Roots -SO4	23.24	17.34	21.46	19.13		hyl1-2/hyl1-2 Roots -SO4	23.65	18.94	22.52	20.51		hyl1-2/hyl1-2 Roots -SO4	0.125579		hyl1-2/hyl1-2 Roots -SO4	0.138711	0.0110617		hyl1-2/hyl1-2 Roots -SO4	2.01247	0.160486
	hst-1/hyl1-2 Roots -SO4	23.61	18.61	22.02	20.12
	hst-1/hyl1-2 Roots -SO4	23.59	18.65	22.06	20.16		Rep #2	APS4	ACT2	RHIP1	YLS8		Rep #2	APS4
	hst-1/hyl1-2 Roots -SO4	23.56	18.62	22.14	20.14		WT/hyl1-2 Roots -SO4	24.6767	18.8167	22.6567	20.7833		WT/hyl1-2 Roots -SO4	0.0658604
	hyl1-2/hyl1-2 Roots -SO4	23.58	18.94	22.52	20.55		hst-1/hyl1-2 Roots -SO4	23.9933	19.11	22.7667	20.7867		hst-1/hyl1-2 Roots -SO4	0.116181
	hyl1-2/hyl1-2 Roots -SO4	23.66	18.93	22.51	20.5		hyl1-2/hyl1-2 Roots -SO4	23.2467	18.7567	22.4067	20.2833		hyl1-2/hyl1-2 Roots -SO4	0.14717
	hyl1-2/hyl1-2 Roots -SO4	23.71	18.95	22.53	20.48
							Rep #3	APS4	ACT2	RHIP1	YLS8		Rep #3	APS4
	Rep #2	APS4	ACT2	RHIP1	YLS8		WT/hyl1-2 Roots -SO4	23.6733	18.0067	21.1167	20.37		WT/hyl1-2 Roots -SO4	0.069723
	WT/hyl1-2 Roots -SO4	24.65	18.85	22.62	20.77		hst-1/hyl1-2 Roots -SO4	22.8267	18.47	21.2433	20.4533		hst-1/hyl1-2 Roots -SO4	0.146492
	WT/hyl1-2 Roots -SO4	24.8	18.77	22.68	20.82		hyl1-2/hyl1-2 Roots -SO4	22.9133	18.7333	21.26	20.4933		hyl1-2/hyl1-2 Roots -SO4	0.148536
	WT/hyl1-2 Roots -SO4	24.58	18.83	22.67	20.76
	hst-1/hyl1-2 Roots -SO4	23.99	19.14	22.79	20.84		Rep #4	APS4	ACT2	RHIP1	YLS8		Rep #4	APS4
	hst-1/hyl1-2 Roots -SO4	24.04	19.07	22.79	20.76		WT/hyl1-2 Roots -SO4	23.45	17.7767	21.0233	20.19		WT/hyl1-2 Roots -SO4	0.0724602
	hst-1/hyl1-2 Roots -SO4	23.95	19.12	22.72	20.76		hst-1/hyl1-2 Roots -SO4	23.1833	18.6967	21.4	20.5267		hst-1/hyl1-2 Roots -SO4	0.127136
	hyl1-2/hyl1-2 Roots -SO4	23.32	18.77	22.43	20.28		hyl1-2/hyl1-2 Roots -SO4	23.0633	18.7533	21.2833	20.44		hyl1-2/hyl1-2 Roots -SO4	0.13356
	hyl1-2/hyl1-2 Roots -SO4	23.22	18.76	22.45	20.29
	hyl1-2/hyl1-2 Roots -SO4	23.2	18.74	22.34	20.28											7B
	Rep #3	APS4	ACT2	RHIP1	YLS8
	WT/hyl1-2 Roots -SO4	23.7	18.01	21.14	20.33
	WT/hyl1-2 Roots -SO4	23.65	17.99	21.11	20.44
	WT/hyl1-2 Roots -SO4	23.67	18.02	21.1	20.34
	hst-1/hyl1-2 Roots -SO4	22.83	18.47	21.25	20.45
	hst-1/hyl1-2 Roots -SO4	22.82	18.47	21.25	20.47
	hst-1/hyl1-2 Roots -SO4	22.83		21.23	20.44
	hyl1-2/hyl1-2 Roots -SO4	22.91	18.74	21.24	20.49
	hyl1-2/hyl1-2 Roots -SO4	22.95	18.72	21.28	20.5
	hyl1-2/hyl1-2 Roots -SO4	22.88	18.74	21.26	20.49
	Rep #4	APS4	ACT2	RHIP1	YLS8
	WT/hyl1-2 Roots -SO4	23.43	17.78	20.99	20.2
	WT/hyl1-2 Roots -SO4	23.49	17.76	21.06	20.18
	WT/hyl1-2 Roots -SO4	23.43	17.79	21.02	20.19
	hst-1/hyl1-2 Roots -SO4	23.21	18.7	21.42	20.53
	hst-1/hyl1-2 Roots -SO4	23.19	18.69	21.43	20.53
	hst-1/hyl1-2 Roots -SO4	23.15	18.7	21.35	20.52
	hyl1-2/hyl1-2 Roots -SO4	23.06	18.76	21.27	20.43
	hyl1-2/hyl1-2 Roots -SO4	23.07	18.74	21.29	20.45
	hyl1-2/hyl1-2 Roots -SO4	23.06	18.76	21.29	20.44
stem-loop qRT-PCR data for miR395a accumulation
	Raw Cp values					Mean Cp values					Accumulation ratios			Root to scion ratios			WT normalization			Means
	Name	miR395a	snoR85	U6		Name	miR395a	snoR85	U6		Name	miR395a		Name	miR395a		Name	miR395a		Name	miR395a
	WT rep#1 S1	21.02	20.49	24.98		WT rep#1 S1	21.0133	20.4967	24.975		WT rep#1 S1	3.30008		WT rep#1 sample1	0.543681		WT rep#1 sample1	0.933617		WT scion	1
	WT rep#1 S1	20.98	20.51	24.97		WT rep#1 R1	20.7833	19.6867	23.5667		WT rep#1 R1	1.79419		WT rep#1 sample2	0.346678		WT rep#1 sample2	0.59532		hst-1-1 scion	0.461442
	WT rep#1 S1	21.04	20.49			WT rep#1 S2	20.99	20.3167	25.6233		WT rep#1 S2	3.94493		WT rep#2 sample1	0.744839		WT rep#2 sample1	1.27905		hyl1-2-2 scion	1.84462
	WT rep#1 R1	20.76	19.67	23.54		WT rep#1 R2	21.14	19.7333	23.45		WT rep#1 R2	1.36762		WT rep#2 sample2	0.694157		WT rep#2 sample2	1.19202
	WT rep#1 R1	20.8	19.69	23.6		WT rep#2 S1	21.1767	19.6467	23.2033		WT rep#2 S1	1.18783		hst-1 rep#1 sample1	0.179037		hst-1 rep#1 sample1	0.307446		SD
	WT rep#1 R1	20.79	19.7	23.56		WT rep#2 R1	21.2567	19.84	22.32		WT rep#2 R1	0.884745		hst-1 rep#1 sample2	0.251448		hst-1 rep#1 sample2	0.43179
	WT rep#1 S2	20.99	20.3	25.64		WT rep#2 S2	21.4667	20.0533	23.5467		WT rep#2 S2	1.25992		hst-1 rep#2 sample1	0.366021		hst-1 rep#2 sample1	0.628537		Name	miR395a
	WT rep#1 S2	20.98	20.33	25.61		WT rep#2 R2	21.2233	19.7967	22.2633		WT rep#2 R2	0.874583		hst-1 rep#2 sample2	0.278355		hst-1 rep#2 sample2	0.477996		WT scion	0.307089
	WT rep#1 S2	21	20.32	25.62		hst-1 rep#1 S1	21.1533	20.5233	24.4667		hst-1 rep#1 S1	2.53444		hyl1-2 rep#1 sample1	1.38831		hyl1-2 rep#1 sample1	2.38403		hst-1-1 scion	0.132651
	WT rep#1 R2	21.12	19.71	23.45		hst-1 rep#1 R1	22.0933	19.6733	22.2333		hst-1 rep#1 R1	0.45376		hyl1-2 rep#1 sample2	0.82169		hyl1-2 rep#1 sample2	1.41102		hyl1-2-2 scion	0.4357
	WT rep#1 R2	21.12	19.75	23.44		hst-1 rep#1 S2	21.7167	20.5033	24.1367		hst-1 rep#1 S2	1.51922		hyl1-2 rep#2 sample1	0.923382		hyl1-2 rep#2 sample1	1.58564
	WT rep#1 R2	21.18	19.74	23.46		hst-1 rep#1 R2	22.3067	19.9367	21.9		hst-1 rep#1 R2	0.382006		hyl1-2 rep#2 sample2	1.16339		hyl1-2 rep#2 sample2	1.99779
	WT rep#2 S1	21.17	19.65	23.19		hst-1 rep#2 S1	21.63	20.1033	23.0033		hst-1 rep#2 S1	0.948246
	WT rep#2 S1	21.17	19.64	23.2		hst-1 rep#2 R1	22.5567	19.8433	22.2167		hst-1 rep#2 R1	0.347078
	WT rep#2 S1	21.19	19.65	23.22		hst-1 rep#2 S2	22.0867	20.5767	23.58		hst-1 rep#2 S2	0.99424
	WT rep#2 R1	21.24	19.84	22.32		hst-1 rep#2 R2	22.6067	19.7567	21.75		hst-1 rep#2 R2	0.276752
	WT rep#2 R1	21.26	19.84	22.32		hyl1-2 rep#1 S1	23.51	20.53	24.54		hyl1-2 rep#1 S1	0.50874
	WT rep#2 R1	21.27	19.84			hyl1-2 rep#1 R1	22.26	19.7933	23.7233		hyl1-2 rep#1 R1	0.70629
	WT rep#2 S2	21.48	20.04	23.55		hyl1-2 rep#1 S2	23.4833	20.26	24.02		hyl1-2 rep#1 S2	0.394109
	WT rep#2 S2	21.46	20.06	23.52		hyl1-2 rep#1 R2	22.4633	19.72	21.9533		hyl1-2 rep#1 R2	0.323836
	WT rep#2 S2	21.46	20.06	23.57		hyl1-2 rep#2 S1	23.5867	20.2533	23.06		hyl1-2 rep#2 S1	0.262429
	WT rep#2 R2	21.22	19.79	22.28		hyl1-2 rep#2 R1	22.86	19.6833	21.9467		hyl1-2 rep#2 R1	0.242322
	WT rep#2 R2	21.18	19.8	22.24		hyl1-2 rep#2 S2	23.6633	20.2733	22.9433		hyl1-2 rep#2 S2	0.240649
	WT rep#2 R2	21.27	19.8	22.27		hyl1-2 rep#2 R2	22.4433	19.5667	21.6467		hyl1-2 rep#2 R2	0.279968
	hst-1 rep#1 S1	21.15	20.52	24.46
	hst-1 rep#1 S1	21.14	20.52	24.46
	hst-1 rep#1 S1	21.17	20.53	24.48
	hst-1 rep#1 R1	22.07	19.67	22.23
	hst-1 rep#1 R1	22.12	19.67	22.24
	hst-1 rep#1 R1	22.09	19.68	22.23
	hst-1 rep#1 S2	21.71	20.49	24.14
	hst-1 rep#1 S2	21.71	20.51	24.11
	hst-1 rep#1 S2	21.73	20.51	24.16
	hst-1 rep#1 R2	22.3	19.94	21.89
	hst-1 rep#1 R2	22.3	19.94	21.91
	hst-1 rep#1 R2	22.32	19.93	21.9
	hst-1 rep#2 S1	21.63	20.1	23
	hst-1 rep#2 S1	21.64	20.11	22.98
	hst-1 rep#2 S1	21.62	20.1	23.03
	hst-1 rep#2 R1	22.57	19.84	22.21
	hst-1 rep#2 R1	22.53	19.85	22.22
	hst-1 rep#2 R1	22.57	19.84	22.22
	hst-1 rep#2 S2	22.09	20.58	23.56
	hst-1 rep#2 S2	22.08	20.58	23.57
	hst-1 rep#2 S2	22.09	20.57	23.61
	hst-1 rep#2 R2	22.62	19.75	21.75
	hst-1 rep#2 R2	22.59	19.77	21.74
	hst-1 rep#2 R2	22.61	19.75	21.76
	hyl1-2 rep#1 S1	23.53	20.52	24.52
	hyl1-2 rep#1 S1	23.51	20.54	24.53
	hyl1-2 rep#1 S1	23.49	20.53	24.57
	hyl1-2 rep#1 R1	22.24	19.78	23.71
	hyl1-2 rep#1 R1	22.26	19.8	23.72
	hyl1-2 rep#1 R1	22.28	19.8	23.74
	hyl1-2 rep#1 S2	23.48	20.25	24.02
	hyl1-2 rep#1 S2	23.49	20.26	24
	hyl1-2 rep#1 S2	23.48	20.27	24.04
	hyl1-2 rep#1 R2	22.43	19.71	21.94
	hyl1-2 rep#1 R2	22.47	19.72	21.95
	hyl1-2 rep#1 R2	22.49	19.73	21.97
	hyl1-2 rep#2 S1	23.59	20.24	23.06
	hyl1-2 rep#2 S1	23.59	20.26	23.05
	hyl1-2 rep#2 S1	23.58	20.26	23.07
	hyl1-2 rep#2 R1	22.86	19.67	21.96
	hyl1-2 rep#2 R1	22.84	19.7	21.93
	hyl1-2 rep#2 R1	22.88	19.68	21.95
	hyl1-2 rep#2 S2	23.68	20.27	22.96
	hyl1-2 rep#2 S2	23.64	20.29	22.93
	hyl1-2 rep#2 S2	23.67	20.26	22.94
	hyl1-2 rep#2 R2	22.44	19.55	21.65
	hyl1-2 rep#2 R2	22.42	19.58	21.63
	hyl1-2 rep#2 R2	22.47	19.57	21.66

## Sheet: Fig 7C
Band quantification done with Image Lab
rep #1
		miR160 signal	U6 signal	miR160 / U6 ratio
Tot	WT	367229408	147921384	2.4826	1
	hst-1	277845428	117371056	2.36724	0.953533
Vasc	WT	481519605	125467336	3.83781	1
	hst-1	432955565	112694776	3.84184	1.00105
Epidermis	WT	434032011	211995616	2.04736	1
	hst-1	134593746	209203224	0.643364	0.31424
rep #2
		miR160 signal	U6 signal	miR160 / U6 ratio
Tot	WT	361794240	106309864	3.4032	1
	hst-1	248988320	110501112	2.25327	0.662101
Vasc	WT	444289600	118277128	3.75634	1
	hst-1	373881440	117675208	3.17723	0.845831
Epidermis	WT	521430880	174981792	2.97992	1
	hst-1	141318720	242498824	0.58276	0.195563
rep #3
		miR160 signal	U6 signal	miR160 / U6 ratio	Relative to WT
Tot	WT	175323170	51611328	3.39699	1
	hst-1	140966306	53721846	2.624	0.77245
Vasc	WT	223570820	70338800	3.17848	1
	hst-1	195831540	79208007	2.47237	0.777846
Epidermis	WT	212947790	153046000	1.3914	1
	hst-1	43572210	157635200	0.276412	0.198658

## Sheet: Fig 7D
qRT-PCR data ARF17 expression
	Raw Cp values						Average Cp values						Expression ratios			WT normalization			Average expression values
	Name	ARF17	ACT2	RHIP1	YLS8		Name	ARF17	ACT2	RHIP1	YLS8		Name	ARF17		Name	ARF17		Name	ARF17
	Tot WT #1	33.02	19.43	24.24	23.25		Tot WT #1	32.9467	19.3833	24.2433	23.2567		Tot WT #1	0.000621386		Tot WT #1	1.72591		Tot WT	1
	Tot WT #1	32.87	19.3	24.28	23.3		Tot WT #2	34.3867	19.5933	24.99	24.0567		Tot WT #2	0.000343675		Tot WT #2	0.954562		Tot hst-1	6.62284
	Tot WT #1	32.95	19.42	24.21	23.22		Tot WT #3	35.6967	19.51	24.5167	23.8067		Tot WT #3	0.000115042		Tot WT #3	0.31953		Vasc WT	1
	Tot WT #2	34.33	19.58	25.02	24.1		Tot hst-1 #1	30.5333	19.1933	24.1567	22.9533		Tot hst-1 #1	0.002895		Tot hst-1 #1	8.04089		Vasc hst-1	0.715181
	Tot WT #2	34.35	19.6	24.95	24.06		Tot hst-1 #2	31.035	19.3733	24.64	23.5233		Tot hst-1 #2	0.00271887		Tot hst-1 #2	7.55169		Epid WT	1
	Tot WT #2	34.48	19.6	25	24.01		Tot hst-1 #3	31.6533	18.87	24.66	23.4		Tot hst-1 #3	0.00153949		Tot hst-1 #3	4.27595		Epid hst-1	5.18474
	Tot WT #3	35.67	19.53	24.54	23.76		Vasc WT #1	31.67	18.6767	23.91	22.7033		Vasc WT #1	0.00104183		Vasc WT #1	2.03422
	Tot WT #3	35.7	19.51	24.47	23.84		Vasc WT #2	33.4333	19.4567	23.94	22.5367		Vasc WT #2	0.000356069		Vasc WT #2	0.695241		SD
	Tot WT #3	35.72	19.49	24.54	23.82		Vasc WT #3	35.115	19.45	24.5333	22.91		Vasc WT #3	0.000138558		Vasc WT #3	0.270541
	Tot hst-1 #1	30.48	19.2	24.17	22.96		Vasc hst-1 #1	34.96	18.9167	24.2833	22.98		Vasc hst-1 #1	0.000130832		Vasc hst-1 #1	0.255455		Name	ARF17
	Tot hst-1 #1	30.49	19.1	24.15	22.98		Vasc hst-1 #2	32.9233	20.4933	24.2767	22.8867		Vasc hst-1 #2	0.000755065		Vasc hst-1 #2	1.4743		Tot WT	0.704289
	Tot hst-1 #1	30.63	19.28	24.15	22.92		Vasc hst-1 #3	34.805	19.6833	24.9067	23.2333		Vasc hst-1 #3	0.000212946		Vasc hst-1 #3	0.415788		Tot hst-1	2.04714
	Tot hst-1 #2	31.04	19.46	24.66	23.51		Epid WT #1	33.605	19.5667	24.7467	23.7033		Epid WT #1	0.000511571		Epid WT #1	1.43834		Vasc WT	0.920488
	Tot hst-1 #2	31.03	19.31	24.63	23.53		Epid WT #2	34.175	20.1467	24.7	23.6867		Epid WT #2	0.000388296		Epid WT #2	1.09174		Vasc hst-1	0.662286
	Tot hst-1 #2		19.35	24.63	23.53		Epid WT #3	36.06	20.76	25.5133	24.2667		Epid WT #3	0.000167139		Epid WT #3	0.469928		Epid WT	0.490678
	Tot hst-1 #3	31.69	18.89	24.67	23.35		Epid hst-1 #1	31.03	19.36	24.62	23.4167		Epid hst-1 #1	0.00264147		Epid hst-1 #1	7.42677		Epid hst-1	2.32425
	Tot hst-1 #3	31.63	18.86	24.65	23.45		Epid hst-1 #2	32.81	21.1667	25.6033	24.54		Epid hst-1 #2	0.00189972		Epid hst-1 #2	5.34126
	Tot hst-1 #3	31.64	18.86				Epid hst-1 #3	33.7467	20.9933	25.71	24.6		Epid hst-1 #3	0.000990958		Epid hst-1 #3	2.78618
	Vasc WT #1	31.69	18.72	23.91	22.72
	Vasc WT #1		18.67	23.9	22.7
	Vasc WT #1	31.65	18.64	23.92	22.69
	Vasc WT #2	33.23	19.47	23.84	22.54
	Vasc WT #2	33.44	19.46	23.95	22.58
	Vasc WT #2	33.63	19.44	24.03	22.49
	Vasc WT #3	35.11	19.47	24.53	22.92
	Vasc WT #3	35.12	19.46	24.54	22.91
	Vasc WT #3		19.42	24.53	22.9
	Vasc hst-1 #1	34.94	18.92	24.28	23.01
	Vasc hst-1 #1	34.98	18.93	24.29	23.01
	Vasc hst-1 #1		18.9	24.28	22.92
	Vasc hst-1 #2	32.99	20.48	24.28	22.92
	Vasc hst-1 #2	32.86	20.52	24.33	22.88
	Vasc hst-1 #2	32.92	20.48	24.22	22.86
	Vasc hst-1 #3	34.79	19.66	24.92	23.24
	Vasc hst-1 #3		19.71	24.95	23.26
	Vasc hst-1 #3	34.82	19.68	24.85	23.2
	Epid WT #1	33.56	19.58	24.76	23.71
	Epid WT #1	33.65	19.59	24.75	23.69
	Epid WT #1		19.53	24.73	23.71
	Epid WT #2	34.17	20.15	24.72	23.71
	Epid WT #2	34.18	20.16	24.72	23.68
	Epid WT #2		20.13	24.66	23.67
	Epid WT #3	36.06	20.78	25.49	24.24
	Epid WT #3		20.75	25.52	24.28
	Epid WT #3	36.06	20.75	25.53	24.28
	Epid hst-1 #1	31.04	19.33	24.63	23.35
	Epid hst-1 #1	31.03	19.33	24.61	23.46
	Epid hst-1 #1	31.02	19.42	24.62	23.44
	Epid hst-1 #2	32.74	21.19	25.62	24.54
	Epid hst-1 #2	32.9	21.15	25.61	24.53
	Epid hst-1 #2	32.79	21.16	25.58	24.55
	Epid hst-1 #3	33.76	20.99	25.7	24.6
	Epid hst-1 #3	33.68	20.98	25.78	24.59
	Epid hst-1 #3	33.8	21.01	25.65	24.61
qRT-PCR data miR160 accumulation
	Raw Cp values					Mean Cp values					Accumulation ratios			Epid/Vasc ratios			WT Normalization			Epid/Vasc ratio means
	Name	miR160	snoR85	U6		Name	miR160	snoR85	U6		Name	miR160		Name	miR160		Name	miR160		Name	miR160
	Tot WT rep#1		21.15	25.73		Tot WT rep#1	23.475	21.1667	25.7267		Tot WT rep#1	0.980552		WT rep#1	0.21132		WT rep#1	1.15355		WT	1
	Tot WT rep#1	23.47	21.18	25.74		Tot WT rep#2	23.08	21.0233	23.17		Tot WT rep#2	0.50581		WT rep#2	0.185244		WT rep#2	1.01121		hst-1	0.371556
	Tot WT rep#1	23.48	21.17	25.71		Tot WT rep#3	23.3167	21.09	23.48		Tot WT rep#3	0.489145		WT rep#3	0.153007		WT rep#3	0.835234
	Tot WT rep#2	23.09	21.02	23.12		Tot hst-1 rep#1	23.885	21.3	25.7967		Tot hst-1 rep#1	0.791869		hst-1 rep#1	0.0759749		hst-1 rep#1	0.414732		Epid/Vasc ratio SD
	Tot WT rep#2	23.07	21.03	23.18		Tot hst-1 rep#2	23.93	21.1833	23.27		Tot hst-1 rep#2	0.307076		hst-1 rep#2	0.064592		hst-1 rep#2	0.352595
	Tot WT rep#2	23.08	21.02	23.21		Tot hst-1 rep#3	23.89	21.18	22.9867		Tot hst-1 rep#3	0.285851		hst-1 rep#3	0.0636292		hst-1 rep#3	0.34734		Name	miR160
	Tot WT rep#3	23.32	21.1	23.5		Vasc WT rep#1	20.7267	20.22	21.145		Vasc WT rep#1	0.96985								WT	0.159456
	Tot WT rep#3	23.32	21.1	23.46		Vasc WT rep#2	21.2033	20.33	21.9067		Vasc WT rep#2	0.942785								hst-1	0.0374842
	Tot WT rep#3	23.31	21.07			Vasc WT rep#3	22.2533	21.17	23.6		Vasc WT rep#3	1.09556
	Tot hst-1 rep#1	23.89	21.29	25.81		Vasc hst-1 rep#1	21.4233	20.5633	21.16		Vasc hst-1 rep#1	0.677519
	Tot hst-1 rep#1		21.32	25.81		Vasc hst-1 rep#2	21.61	20.4733	21.875		Vasc hst-1 rep#2	0.739267
	Tot hst-1 rep#1	23.88	21.29	25.77		Vasc hst-1 rep#3	21.7267	20.6133	22.075		Vasc hst-1 rep#3	0.767107
	Tot hst-1 rep#2	23.93	21.17	23.29		Epid WT rep#1	24.55	21.0367	23.49		Epid WT rep#1	0.204948
	Tot hst-1 rep#2	23.91	21.18	23.26		Epid WT rep#2	23.93	20.675	22.15		Epid WT rep#2	0.174645
	Tot hst-1 rep#2	23.95	21.2	23.26		Epid WT rep#3	23.88	20.5067	22.1		Epid WT rep#3	0.167628
	Tot hst-1 rep#3	23.89	21.15	23		Epid hst-1 rep#1	26.635	21.06	23.65		Epid hst-1 rep#1	0.0514744
	Tot hst-1 rep#3	23.9	21.21	22.98		Epid hst-1 rep#2	25.8867	20.76	22.2367		Epid hst-1 rep#2	0.0477507
	Tot hst-1 rep#3	23.88	21.18	22.98		Epid hst-1 rep#3	25.5933	20.5667	21.9067		Epid hst-1 rep#3	0.0488104
	Vasc WT rep#1	20.72	20.22	21.14
	Vasc WT rep#1	20.72	20.25	21.15
	Vasc WT rep#1	20.74	20.19
	Vasc WT rep#2	21.19	20.34	21.93
	Vasc WT rep#2	21.23		21.92
	Vasc WT rep#2	21.19	20.32	21.87
	Vasc WT rep#3	22.23	21.18	23.63
	Vasc WT rep#3	22.26	21.2	23.6
	Vasc WT rep#3	22.27	21.13	23.57
	Vasc hst-1 rep#1	21.41	20.56	21.18
	Vasc hst-1 rep#1	21.44	20.58	21.14
	Vasc hst-1 rep#1	21.42	20.55
	Vasc hst-1 rep#2	21.61	20.46	21.91
	Vasc hst-1 rep#2	21.6	20.49
	Vasc hst-1 rep#2	21.62	20.47	21.84
	Vasc hst-1 rep#3	21.72	20.6	22.07
	Vasc hst-1 rep#3	21.73	20.63	22.08
	Vasc hst-1 rep#3	21.73	20.61
	Epid WT rep#1	24.55	21.03	23.52
	Epid WT rep#1	24.57	21.05	23.47
	Epid WT rep#1	24.53	21.03	23.48
	Epid WT rep#2	23.9		22.15
	Epid WT rep#2	23.93	20.67	22.15
	Epid WT rep#2	23.96	20.68
	Epid WT rep#3	23.86	20.5	22.12
	Epid WT rep#3	23.88	20.5	22.09
	Epid WT rep#3	23.9	20.52	22.09
	Epid hst-1 rep#1		21.05	23.68
	Epid hst-1 rep#1	26.64	21.08	23.65
	Epid hst-1 rep#1	26.63	21.05	23.62
	Epid hst-1 rep#2	25.87	20.72	22.25
	Epid hst-1 rep#2	25.88	20.78	22.22
	Epid hst-1 rep#2	25.91	20.78	22.24
	Epid hst-1 rep#3	25.58	20.57	21.9
	Epid hst-1 rep#3	25.59	20.56	21.91
	Epid hst-1 rep#3	25.61	20.57	21.91

## Sheet: Fig 7F
Band quantification done with Image Lab
	165/166 band	U6 band	miR165 / U6 ratio	average ratio	relative to WT			average bio rep	std dev
WT R1	414632868	123085236	3.36866	3.515	1		WT	1	0
WT R2	464692712	126918928	3.66133				hst-1	0.7739	0.00247268
hst-1 R1	359057176	129279366	2.77737	2.71157	0.771428
hst-1 R2	373409400	141134946	2.64576
bio rep
	165/166 band	U6 band	miR165 / U6 ratio	average ratio	relative to WT
WT R1	341641058	207494300	1.64651	1.54323	1
WT R2	312244410	216842730	1.43996
hst-1 R1	232138492	199168060	1.16554	1.19812	0.776373
hst-1 R2	256943231	208776750	1.23071

## Sheet: Fig 7G
qRT-PCR data
	Raw Cp values
	Name	pri-miR165a	pri-miR166a	SHR	SCR	PHB	PHV	ACT2	RHIP1	YLS8
	WT R1	26.5	24	21.48	21.54	20.84	22.72	15.81	20.6	18.58
	WT R1	26.49	24.05	21.45	21.56	20.84	22.73	15.89	20.69	18.49
	WT R1	26.53	24.05	21.47	21.61	20.87	22.76	15.85	20.62	18.49
	WT R2	26.81	24.87	21.79	21.92	21.19	23.17	16.45	20.79	18.53
	WT R2	26.88	25.01	21.8	21.99	21.22	23.06	16.45	20.8	18.51
	WT R2	26.91	24.88	21.82	21.87	21.17	23.16	16.45	20.76	18.53
	WT R3	26.55	24.13	21.51	21.68	20.9	22.78	15.82	20.67	18.54
	WT R3	26.73	24.16	21.47	21.65	20.86	22.78	15.91	20.67	18.49
	WT R3	26.69	24.1	21.52	21.69	20.94	22.78	15.95	20.61	18.49
	WT R4	26.24	24.48	21.47	21.61	20.77	22.64	15.56	20.48	18.08
	WT R4	26.16	24.56	21.44	21.69	20.77	22.63	15.63	20.48	18.07
	WT R4	26.28	24.6	21.45	21.55	20.74	22.6	15.7	20.47	18.08
	hst R1	26.69	23.94	21.51	21.71	20.31	22.43	15.96	20.64	18.46
	hst R1	26.77	23.98	21.48	21.64	20.31	22.47	15.93	20.62	18.45
	hst R1	26.78	23.99	21.48	21.64	20.33	22.43	15.99	20.63	18.45
	hst R2	26.64	24.9	21.84	21.8	20.79	22.72	16.38	20.97	18.52
	hst R2	26.73	24.94	21.88	21.85	20.8	22.69	16.31	20.99	18.5
	hst R2	26.69	24.87	21.88	21.81	20.77	22.71	16.45	20.97	18.44
	hst R3	26.61	24.43	21.63	21.83	20.3	22.43	16.02	20.72	18.51
	hst R3	26.72	24.44	21.61	21.78	20.29	22.5	16.05	20.73	18.47
	hst R3	26.72	24.51	21.62	21.8	20.35	22.43	15.99	20.69	18.48
	hst R4	26.34	24.61	21.53	21.55	20.35	22.34	15.94	20.78	18.43
	hst R4	26.32	24.58	21.55	21.58	20.4	22.38	16.07	20.82	18.34
	hst R4	26.3	24.54	21.56	21.53	20.33	22.39	16.01	20.76	18.44
	Average Cp
	Name	pri-miR165a	pri-miR166a	SHR	SCR	PHB	PHV	ACT2	RHIP1	YLS8
	WT R1	26.5067	24.0333	21.4667	21.57	20.85	22.7367	15.85	20.6367	18.52
	WT R2	26.8667	24.92	21.8033	21.9267	21.1933	23.13	16.45	20.7833	18.5233
	WT R3	26.6567	24.13	21.5	21.6733	20.9	22.78	15.8933	20.65	18.5067
	WT R4	26.2267	24.5467	21.4533	21.6167	20.76	22.6233	15.63	20.4767	18.0767
	hst R1	26.7467	23.97	21.49	21.6633	20.3167	22.4433	15.96	20.63	18.4533
	hst R2	26.6867	24.9033	21.8667	21.82	20.7867	22.7067	16.38	20.9767	18.4867
	hst R3	26.6833	24.46	21.62	21.8033	20.3133	22.4533	16.02	20.7133	18.4867
	hst R4	26.32	24.5767	21.5467	21.5533	20.36	22.37	16.0067	20.7867	18.4033
	Expression ratios
	Name	pri-miR165a	pri-miR166a	SHR	SCR	PHB	PHV
	WT R1	0.00346937	0.0192663	0.114141	0.106252	0.175016	0.0473297
	WT R2	0.00321468	0.012392	0.107486	0.0986791	0.164052	0.0428535
	WT R3	0.00315823	0.018199	0.112656	0.0999026	0.170755	0.0463914
	WT R4	0.00348275	0.0111597	0.0952444	0.0850494	0.154012	0.0423286
	hst R1	0.00296266	0.0203022	0.113265	0.100443	0.25545	0.0584945
	hst R2	0.00371551	0.0127896	0.10495	0.108401	0.221869	0.0586298
	hst R3	0.00322459	0.0150579	0.107818	0.0949514	0.266708	0.0605107
	hst R4	0.0041258	0.0138135	0.11283	0.11231	0.256831	0.0637641
	Relative to WT values
	Name	pri-miR165a	pri-miR166a	SHR	SCR	PHB	PHV
	WT R1	1.04146	1.26301	1.06294	1.09009	1.05457	1.05822
	WT R2	0.965004	0.812365	1.00097	1.0124	0.98851	0.958138
	WT R3	0.94806	1.19304	1.04912	1.02495	1.0289	1.03724
	WT R4	1.04548	0.731581	0.886968	0.872564	0.928013	0.946403
	hst R1	0.889353	1.33092	1.05479	1.03049	1.53924	1.30785
	hst R2	1.11535	0.838427	0.977355	1.11214	1.33689	1.31087
	hst R3	0.967981	0.98713	1.00406	0.974154	1.60708	1.35293
	hst R4	1.23851	0.905551	1.05073	1.15224	1.54756	1.42567
	Average expression ratios
	Name	pri-miR165a	pri-miR166a	SHR	SCR	PHB	PHV
	WT	1	1	1	1	1	1
	hst-1	1.0528	1.01551	1.02173	1.06726	1.50769	1.34933
	SD
	Name	pri-miR165a	pri-miR166a	SHR	SCR	PHB	PHV
	WT	0.0506936	0.266893	0.0798991	0.0915277	0.05516	0.0559801
	hst-1	0.155252	0.21889	0.0374861	0.0801175	0.117806	0.0548947
